# Supplementary material for: Cell-type specific regulator RBPMS switches alternative splicing via higher-order oligomerization and heterotypic interactions with other splicing regulators
Source: Nucleic Acids Res. 2023 Aug 7;51(18):9961–82. doi: 10.1093/nar/gkad652 (PMC10570038; doi:10.1093/nar/gkad652)
Supplement: gkad652_Supplemental_Files [file gkad652_supplemental_files.zip]

Archive with 5 entries (5 files):
- Supplementary Data File  AP_MS_SL.xlsx
- Supplementary Data File AP_MS_TSC_raw.xlsx
- Supplementary Data File RNA_MS_A.xlsx
- Supplementary Data File RNA_MS_B.xlsx
- Supplementary Figures and Tables.pdf
