# Supplementary material for: Cell-type specific regulator RBPMS switches alternative splicing via higher-order oligomerization and heterotypic interactions with other splicing regulators
Source: Nucleic Acids Res. 2023 Aug 7;51(18):9961–82. doi: 10.1093/nar/gkad652 (PMC10570038; doi:10.1093/nar/gkad652)
Supplement: gkad652_Supplemental_Files [file gkad652_supplemental_files.zip › Supplementary Data File AP_MS_SL.xlsx]

## Sheet: analysis info sheet
FL vs NC
Table Analyzed	Normalized total prescur intensity
Column B	NC
vs.	vs.
Column D	FL RBPMS pulldown
Test details
Test name	Unpaired t test
Variance assumption	Individual variance for each row
Multiple comparisons	Set P value threshold
Alpha	0.05
FL vs deltaC20
Table Analyzed	Normalized total prescur intensity
Column C	deltaC20 pulldown
vs.	vs.
Column D	FL RBPMS pulldown
Test details
Test name	Unpaired t test
Variance assumption	Individual variance for each row
Multiple comparisons	Set P value threshold
Alpha	0.05
DeltaC20 vs NC
Column B	NC
vs.	vs.
Column C	deltaC20 pulldown
Test details
Test name	Unpaired t test
Variance assumption	Individual variance for each row
Multiple comparisons	Set P value threshold
Alpha	0.05

## Sheet: FL vs NC
Gene name	P value	Mean of non-baited control	Mean of FL RBPMS pulldown	Difference	SE of difference	t ratio	df
HSPA5	0.000609	10	91.5	-81.5	5.336	15.27	3
HSPA1A	0.003	11	87.5	-76.5	8.604	8.891	3
VIM	0.001044	6.667	75.5	-68.83	5.405	12.74	3
HSPA8	0.000202	12.33	79	-66.67	3.012	22.13	3
TUBB4B	0.00261	8	69	-61	6.54	9.327	3
TUBB	0.001343	8.667	68	-59.33	5.074	11.69	3
TUBB2A	0.003098	6.333	56.5	-50.17	5.705	8.794	3
TUBA1B	0.0007	8.667	55.5	-46.83	3.213	14.58	3
TUBA4A	0.000795	4.667	48	-43.33	3.103	13.96	3
TUBA1C	0.000964	8.333	51.5	-43.17	3.298	13.09	3
HNRNPM	0.000412	0.3333	40	-39.67	2.277	17.42	3
RBM14	0.000444	0	38	-38	2.236	16.99	3
KRT8	0.00824	9.333	42.5	-33.17	5.301	6.257	3
SEC16A	0.003641	0	31	-31	3.727	8.318	3
PFKP	0.011888	0.3333	25	-24.67	4.493	5.49	3
TUBB8	0.003858	2	26.5	-24.5	3.005	8.154	3
CAD	0.01566	0.3333	24.5	-24.17	4.864	4.969	3
SF3B1	0.008564	0	23	-23	3.727	6.172	3
TUBB6	0.010321	3.333	25	-21.67	3.752	5.775	3
KRT18	0.024689	4	25.5	-21.5	5.123	4.196	3
HNRNPC	0.003426	5	26	-21	2.472	8.495	3
DHX15	0.000915	0.3333	21	-20.67	1.552	13.32	3
MATR3	0.013001	0.6667	21	-20.33	3.825	5.316	3
HSPA2	0.001245	7	27	-20	1.667	12	3
HSPA1L	2.4e-05	5.667	25	-19.33	0.4303	44.93	3
TJP1	0.000132	0	19	-19	0.7454	25.49	3
PABPC1	0.001769	0.6667	19	-18.33	1.721	10.65	3
HSPA6	0.000978	6	23.5	-17.5	1.344	13.02	3
RBPMS	0.010697	1	18	-17	2.981	5.702	3
PLEC	2.5e-05	0	16.5	-16.5	0.3727	44.27	3
RBMX	0.00209	1	16	-15	1.491	10.06	3
CCAR2	0.018266	0	14	-14	2.981	4.696	3
SF3B3	0.035668	0.3333	14	-13.67	3.752	3.643	3
SNRNP200	0.027556	0	13.5	-13.5	3.354	4.025	3
CSN1S1	0.01389	8.333	21.5	-13.17	2.537	5.19	3
DDX5	0.002085	3	16	-13	1.291	10.07	3
ILF3	0.027984	1	14	-13	3.249	4.001	3
TJP2	0.003174	0	13	-13	1.491	8.721	3
DDX17	0.001739	1.667	14.5	-12.83	1.198	10.71	3
EIF4A3	8.6e-05	0.3333	13	-12.67	0.4303	29.43	3
IMPDH2	0.00011	0.3333	12	-11.67	0.4303	27.11	3
RUVBL2	0.000868	0.3333	12	-11.67	0.8607	13.56	3
SF3A1	0.00012	0.6667	12	-11.33	0.4303	26.34	3
PRPF19	0.035438	0.6667	12	-11.33	3.103	3.652	3
HNRNPA2B1	0.037477	3.333	14.5	-11.17	3.125	3.573	3
PFKL	0.027556	0	10.5	-10.5	2.609	4.025	3
HNRNPR	0.037297	0.6667	10.5	-9.833	2.747	3.58	3
PABPC4	0.001678	0.6667	10	-9.333	0.8607	10.84	3
EEF1A1	0.030013	6.667	16	-9.333	2.396	3.895	3
HNRNPH1	0.010477	2.333	11.5	-9.167	1.596	5.745	3
RUVBL1	0.001222	0	9	-9	0.7454	12.07	3
XRCC6	0.002339	0.6667	9	-8.333	0.8607	9.682	3
RAD50	0.037347	0	8	-8	2.236	3.578	3
HNRNPUL1	0.037347	0	8	-8	2.236	3.578	3
ADAR	0.037347	0	8	-8	2.236	3.578	3
HTRA2	0.00676	0	7.5	-7.5	1.118	6.708	3
EFTUD2	0.027556	0	7.5	-7.5	1.863	4.025	3
MYPN	0.027556	0	7.5	-7.5	1.863	4.025	3
SEC31A	0.002558	0	7	-7	0.7454	9.391	3
RBM17	0.000411	0	6.5	-6.5	0.3727	17.44	3
HNRNPA3	0.000411	0	6.5	-6.5	0.3727	17.44	3
PRPF8	0.010131	0	6.5	-6.5	1.118	5.814	3
ILF2	0.014211	0.3333	6.5	-6.167	1.198	5.148	3
ALPP	0.027556	0	6	-6	1.491	4.025	3
SAFB2	0.016093	0	5.5	-5.5	1.118	4.919	3
SAFB	0.016093	0	5.5	-5.5	1.118	4.919	3
ZC3H14	0.043925	0	5	-5	1.491	3.354	3
SRSF1	0.012308	0.3333	5	-4.667	0.8607	5.422	3
LMNA	0.044094	1	5.5	-4.5	1.344	3.349	3
HDAC1	0.001222	0	4.5	-4.5	0.3727	12.07	3
CPSF1	0.001222	0	4.5	-4.5	0.3727	12.07	3
THOC1	0.027556	0	4.5	-4.5	1.118	4.025	3
SF3A3	0.005268	0.3333	4.5	-4.167	0.5693	7.319	3
SEC13	0.012665	0	4	-4	0.7454	5.367	3
SYMPK	0.012665	0	4	-4	0.7454	5.367	3
FUS	0.012665	0	4	-4	0.7454	5.367	3
CPSF2	0.012665	0	4	-4	0.7454	5.367	3
MRE11	0.012665	0	4	-4	0.7454	5.367	3
MBNL1	0.002558	0	3.5	-3.5	0.3727	9.391	3
CSTF2	0.002558	0	3.5	-3.5	0.3727	9.391	3
TBL1XR1	0.002558	0	3.5	-3.5	0.3727	9.391	3
NCBP1	0.011462	0.3333	3.5	-3.167	0.5693	5.563	3
DDX3X	0.011462	0.3333	3.5	-3.167	0.5693	5.563	3
SMU1	0.027556	0	3	-3	0.7454	4.025	3
THOC2	0.027556	0	3	-3	0.7454	4.025	3
CHERP	0.027556	0	3	-3	0.7454	4.025	3
FIP1L1	0.027556	0	3	-3	0.7454	4.025	3
PPP1CA	0.008466	0.3333	3	-2.667	0.4303	6.197	3
NES	0.00676	0	2.5	-2.5	0.3727	6.708	3
U2SURP	0.00676	0	2.5	-2.5	0.3727	6.708	3
IK	0.00676	0	2.5	-2.5	0.3727	6.708	3
PRPF4	0.00676	0	2.5	-2.5	0.3727	6.708	3
POLDIP3	0.00676	0	2.5	-2.5	0.3727	6.708	3
SF1	0.00676	0	2.5	-2.5	0.3727	6.708	3
SNRPN	0.00676	0	2.5	-2.5	0.3727	6.708	3
RBFOX2	0.00676	0	2.5	-2.5	0.3727	6.708	3
OGT	0.00676	0	2.5	-2.5	0.3727	6.708	3
MTREX	0.00676	0	2.5	-2.5	0.3727	6.708	3
XRN2	0.00676	0	2.5	-2.5	0.3727	6.708	3
CDKN2AIP	0.00676	0	2.5	-2.5	0.3727	6.708	3
TARDBP	0.031874	0.3333	2.5	-2.167	0.5693	3.806	3
SNRPA	0.030466	0.3333	2	-1.667	0.4303	3.873	3
FLG	0.027556	0	1.5	-1.5	0.3727	4.025	3
TMPO	0.027556	0	1.5	-1.5	0.3727	4.025	3
TOX4	0.027556	0	1.5	-1.5	0.3727	4.025	3
GEMIN4	0.027556	0	1.5	-1.5	0.3727	4.025	3
MVK	0.027556	0	1.5	-1.5	0.3727	4.025	3
TFIP11	0.027556	0	1.5	-1.5	0.3727	4.025	3
PRPF3	0.027556	0	1.5	-1.5	0.3727	4.025	3
INTS6	0.027556	0	1.5	-1.5	0.3727	4.025	3
BCLAF1	0.027556	0	1.5	-1.5	0.3727	4.025	3
DNAJA2	0.027556	0	1.5	-1.5	0.3727	4.025	3
ELAVL1	0.027556	0	1.5	-1.5	0.3727	4.025	3
NONO	0.027556	0	1.5	-1.5	0.3727	4.025	3
THOC6	0.027556	0	1.5	-1.5	0.3727	4.025	3
KHDRBS1	0.027556	0	1.5	-1.5	0.3727	4.025	3
SPATA5L1	0.027556	0	1.5	-1.5	0.3727	4.025	3
CNOT1	0.027556	0	1.5	-1.5	0.3727	4.025	3

## Sheet: FL vs deltaC20
Gene name	P value	Mean of deltaC20	Mean of FL RBPMS pulldown	Difference	SE of difference	t ratio	df	diff
VIM	0.000382	1	75.5	-74.5	4.167	17.88	3	74.5
TUBB4B	0.000934	0	69	-69	5.217	13.22	3	69
TUBB	0.000193	0.3333	68	-67.67	3.012	22.46	3	67.6667
TUBA1B	<0.000001	4.333	67	-62.67	0.4303	145.6	3	62.667
TUBB2A	0.001354	0	56.5	-56.5	4.845	11.66	3	56.5
TUBA1C	3.6e-05	4.333	51.5	-47.17	1.198	39.37	3	47.167
TUBA4A	3.3e-05	1.667	48	-46.33	1.139	40.7	3	46.333
HNRNPM	0.000381	0	40	-40	2.236	17.89	3	40
RBM14	0.000481	0.3333	38	-37.67	2.277	16.54	3	37.6667
SEC16A	0.003641	0	31	-31	3.727	8.318	3	31
HNRNPC	0.000165	0	26.5	-26.5	1.118	23.7	3	26.5
TUBB8	0.002033	0	26.5	-26.5	2.609	10.16	3	26.5
KRT18	0.004722	0	25.5	-25.5	3.354	7.603	3	25.5
TUBB6	0.00676	0	25	-25	3.727	6.708	3	25
PFKP	0.011306	0	25	-25	4.472	5.59	3	25
CAD	0.014921	0	24.5	-24.5	4.845	5.057	3	24.5
SF3B1	0.008564	0	23	-23	3.727	6.172	3	23
DHX15	0.000775	0	21	-21	1.491	14.09	3	21
MATR3	0.011057	0	21	-21	3.727	5.635	3	21
TJP1	0.000132	0	19	-19	0.7454	25.49	3	19
PLEC	2.5e-05	0	16.5	-16.5	0.3727	44.27	3	16.5
RBMX	0.000221	0	16	-16	0.7454	21.47	3	16
PABPC1	0.00099	0	14.5	-14.5	1.118	12.97	3	14.5
DDX17	0.00099	0	14.5	-14.5	1.118	12.97	3	14.5
HSPD1	0.004416	0	14.5	-14.5	1.863	7.782	3	14.5
HNRNPA2B1	0.011488	0	14.5	-14.5	2.609	5.558	3	14.5
ILF3	0.018266	0	14	-14	2.981	4.696	3	14
CCAR2	0.018266	0	14	-14	2.981	4.696	3	14
SF3B3	0.032967	0	14	-14	3.727	3.757	3	14
SNRNP200	0.027556	0	13.5	-13.5	3.354	4.025	3	13.5
EIF4A3	0.000177	0.3333	13.5	-13.17	0.5693	23.13	3	13.1667
TJP2	0.003174	0	13	-13	1.491	8.721	3	13
EEF1A1	0.001454	4	16	-12	1.054	11.38	3	12
RUVBL2	0.000521	0	12	-12	0.7454	16.1	3	12
PRPF19	0.027556	0	12	-12	2.981	4.025	3	12
IMPDH2	7.5e-05	0	11.5	-11.5	0.3727	30.86	3	11.5
HNRNPH1	0.00196	0	11.5	-11.5	1.118	10.29	3	11.5
HNRNPU	0.034528	0	11	-11	2.981	3.69	3	11
HNRNPR	0.027556	0	10.5	-10.5	2.609	4.025	3	10.5
PFKL	0.027556	0	10.5	-10.5	2.609	4.025	3	10.5
RUVBL1	0.001222	0	9	-9	0.7454	12.07	3	9
RAD50	0.037347	0	8	-8	2.236	3.578	3	8
HNRNPUL1	0.037347	0	8	-8	2.236	3.578	3	8
ADAR	0.037347	0	8	-8	2.236	3.578	3	8
HTRA2	0.00676	0	7.5	-7.5	1.118	6.708	3	7.5
EFTUD2	0.027556	0	7.5	-7.5	1.863	4.025	3	7.5
MYPN	0.027556	0	7.5	-7.5	1.863	4.025	3	7.5
SEC31A	0.002558	0	7	-7	0.7454	9.391	3	7
RBM17	0.000411	0	6.5	-6.5	0.3727	17.44	3	6.5
HNRNPA3	0.000411	0	6.5	-6.5	0.3727	17.44	3	6.5
PRPF8	0.010131	0	6.5	-6.5	1.118	5.814	3	6.5
ILF2	0.010131	0	6.5	-6.5	1.118	5.814	3	6.5
XRCC5	0.039817	0	6.5	-6.5	1.863	3.488	3	6.5
ALPP	0.027556	0	6	-6	1.491	4.025	3	6
SAFB2	0.016093	0	5.5	-5.5	1.118	4.919	3	5.5
SAFB	0.016093	0	5.5	-5.5	1.118	4.919	3	5.5
LMNA	0.002826	0.3333	5.5	-5.167	0.5693	9.076	3	5.1667
SRSF1	0.00676	0	5	-5	0.7454	6.708	3	5
HNRNPL	0.043925	0	5	-5	1.491	3.354	3	5
ZC3H14	0.043925	0	5	-5	1.491	3.354	3	5
HNRNPK	0.001222	0	4.5	-4.5	0.3727	12.07	3	4.5
HDAC1	0.001222	0	4.5	-4.5	0.3727	12.07	3	4.5
SF3A3	0.001222	0	4.5	-4.5	0.3727	12.07	3	4.5
CPSF1	0.001222	0	4.5	-4.5	0.3727	12.07	3	4.5
THOC1	0.027556	0	4.5	-4.5	1.118	4.025	3	4.5
HNRNPF	0.012665	0	4	-4	0.7454	5.367	3	4
SEC13	0.012665	0	4	-4	0.7454	5.367	3	4
SYMPK	0.012665	0	4	-4	0.7454	5.367	3	4
FUS	0.012665	0	4	-4	0.7454	5.367	3	4
CPSF2	0.012665	0	4	-4	0.7454	5.367	3	4
MRE11	0.012665	0	4	-4	0.7454	5.367	3	4
DDX39A	0.002558	0	3.5	-3.5	0.3727	9.391	3	3.5
RPSA	0.002558	0	3.5	-3.5	0.3727	9.391	3	3.5
NCBP1	0.002558	0	3.5	-3.5	0.3727	9.391	3	3.5
DDX3X	0.002558	0	3.5	-3.5	0.3727	9.391	3	3.5
CSTF2	0.002558	0	3.5	-3.5	0.3727	9.391	3	3.5
TBL1XR1	0.002558	0	3.5	-3.5	0.3727	9.391	3	3.5
DDX39B	0.027556	0	3	-3	0.7454	4.025	3	3
SMU1	0.027556	0	3	-3	0.7454	4.025	3	3
THOC2	0.027556	0	3	-3	0.7454	4.025	3	3
RPS3	0.027556	0	3	-3	0.7454	4.025	3	3
TRA2B	0.027556	0	3	-3	0.7454	4.025	3	3
SYNCRIP	0.027556	0	3	-3	0.7454	4.025	3	3
CHERP	0.027556	0	3	-3	0.7454	4.025	3	3
FIP1L1	0.027556	0	3	-3	0.7454	4.025	3	3
NES	0.00676	0	2.5	-2.5	0.3727	6.708	3	2.5
U2SURP	0.00676	0	2.5	-2.5	0.3727	6.708	3	2.5
IK	0.00676	0	2.5	-2.5	0.3727	6.708	3	2.5
HNRNPD	0.00676	0	2.5	-2.5	0.3727	6.708	3	2.5
PRPF4	0.00676	0	2.5	-2.5	0.3727	6.708	3	2.5
POLDIP3	0.00676	0	2.5	-2.5	0.3727	6.708	3	2.5
TARDBP	0.00676	0	2.5	-2.5	0.3727	6.708	3	2.5
SF1	0.00676	0	2.5	-2.5	0.3727	6.708	3	2.5
SNRPN	0.00676	0	2.5	-2.5	0.3727	6.708	3	2.5
RBFOX2	0.00676	0	2.5	-2.5	0.3727	6.708	3	2.5
OGT	0.00676	0	2.5	-2.5	0.3727	6.708	3	2.5
MTREX	0.00676	0	2.5	-2.5	0.3727	6.708	3	2.5
XRN2	0.00676	0	2.5	-2.5	0.3727	6.708	3	2.5
CDKN2AIP	0.00676	0	2.5	-2.5	0.3727	6.708	3	2.5
HNRNPAB	0.027556	0	1.5	-1.5	0.3727	4.025	3	1.5
NCL	0.027556	0	1.5	-1.5	0.3727	4.025	3	1.5
TMPO	0.027556	0	1.5	-1.5	0.3727	4.025	3	1.5
TOX4	0.027556	0	1.5	-1.5	0.3727	4.025	3	1.5
GEMIN4	0.027556	0	1.5	-1.5	0.3727	4.025	3	1.5
RPLP0	0.027556	0	1.5	-1.5	0.3727	4.025	3	1.5
SRSF7	0.027556	0	1.5	-1.5	0.3727	4.025	3	1.5
RPS3A	0.027556	0	1.5	-1.5	0.3727	4.025	3	1.5
TFIP11	0.027556	0	1.5	-1.5	0.3727	4.025	3	1.5
PRPF3	0.027556	0	1.5	-1.5	0.3727	4.025	3	1.5
INTS6	0.027556	0	1.5	-1.5	0.3727	4.025	3	1.5
BCLAF1	0.027556	0	1.5	-1.5	0.3727	4.025	3	1.5
DNAJA2	0.027556	0	1.5	-1.5	0.3727	4.025	3	1.5
ELAVL1	0.027556	0	1.5	-1.5	0.3727	4.025	3	1.5
NONO	0.027556	0	1.5	-1.5	0.3727	4.025	3	1.5
THOC6	0.027556	0	1.5	-1.5	0.3727	4.025	3	1.5
KHDRBS1	0.027556	0	1.5	-1.5	0.3727	4.025	3	1.5
SPATA5L1	0.027556	0	1.5	-1.5	0.3727	4.025	3	1.5
CNOT1	0.027556	0	1.5	-1.5	0.3727	4.025	3	1.5

## Sheet: deltaC20 vs NC
Gene name	P value	Mean of negative control	Mean of deltaC20	Difference	SE of difference	t ratio	df	diff
HSPA1A	1e-06	11	143.3	-132.3	2.789	47.45	4	132.3
HSPA1A	5e-06	9.333	127.3	-118	3.496	33.75	4	117.967
HSPA8	2e-06	12.33	129.7	-117.3	2.981	39.35	4	117.37
HSPA8	3e-06	12.33	128.7	-116.3	2.981	39.02	4	116.37
HSPA1L	8e-06	5.667	42.33	-36.67	1.247	29.4	4	36.663
HSPA2	0.000484	7	37	-30	2.887	10.39	4	30
HSPA6	0.000141	6	33.67	-27.67	1.944	14.23	4	27.67
RBPMS	0.01187	1	26.33	-25.33	5.783	4.381	4	25.33
TRAPPC9	0.000902	0	19.33	-19.33	2.186	8.845	4	19.33
HSPA9	0.015465	2	14.67	-12.67	3.127	4.051	4	12.67
CUL2	0.010533	0	12	-12	2.646	4.536	4	12
TRAPPC10	0.001457	0	11.33	-11.33	1.453	7.8	4	11.33
HOMER3	2.1e-05	0	7.667	-7.667	0.3333	23	4	7.667
HOMER2	0.001641	0	6.667	-6.667	0.8819	7.559	4	6.667
HSPH1	4.5e-05	0	6.333	-6.333	0.3333	19	4	6.333
TRAPPC3	0.000685	0	6.333	-6.333	0.6667	9.5	4	6.333
C7orf43	0.000484	0	6	-6	0.5774	10.39	4	6
MVK	0.000151	0	4.667	-4.667	0.3333	14	4	4.667
HSPA4L	0.005328	0	3.667	-3.667	0.6667	5.5	4	3.667
TRAPPC4	0.000562	0	3.333	-3.333	0.3333	10	4	3.333
MBNL1	0.025721	0	2	-2	0.5774	3.464	4	2
HSPA4	0.00749	0.3333	2	-1.667	0.3333	5	4	1.6667
SSBP1	0.00749	0.3333	2	-1.667	0.3333	5	4	1.6667

## Sheet: Null gene sets
	Null gene set 1	Null gene set 2	Null gene set 3
	PAK6	LPAR2	MPZL2		Funcational enrichment of Null gene set 1
	RBL2	AKR1C4	CYP4F11
	SBK1	DCX	CD14
	TMEM98	ZDHHC24	GALNTL6
	RGS6	ROBO3	AZGP1
	HOXD3	BCO2	SYNE4
	CYB5B	LRRC3B	OSR2
	RBM20	ZNF23	THAP3
	S100B	HGD	SLC35F5
	FAM222A	FGGY	SPATA18
	CDH3	TCIM	ZNF280B
	BAIAP3	KRCC1	EVA1B
	ZNF572	SECTM1	ACSS3
	ABCB11	PCBP3	RRNAD1
	EVA1B	NDRG4	MRVI1
	UBASH3B	FOXA1	CRAMP1
	MATN2	DKK3	ZNF317
	DCBLD1	MTHFD2L	ZNF639
	RAB38	TDRKH	AP4E1
	PHF20	TGFBR3	PTPRS
	METAP1D	TNRC6A	RMC1
	CREM	B3GLCT	HOXC10
	CCDC115	CLGN	PTAR1
	FNDC3A	AGMAT	TARS2
	GCC1	SYNJ2	GUSB
	HTRA2	TTF2	DNAJC1
	IGFBP4	ABT1	PODXL2
	RPUSD4	CTH	PAK4
	CORO2A	NDUFB2	TARS2
	NOL8	N6AMT1	USP13
	SLBP	SREK1IP1	TRAM1
	INA	EHMT1	CHMP6
	ALDH6A1	ATF7	SSNA1
	CYFIP1	APOO	ENG
	TWISTNB	EEF1AKNMT	CDK9
	DLG1	NAA25	SGF29		Funcational enrichment of Null gene set 2
	RMDN1	POMP	USP15
	PLK1	CDC16	GLA
	SP1	ANLN	UTP6
	FIP1L1	PLCB3	GATAD2A
	CMC2	SMIM20	EMC8
	PPIC	TK1	MRPS18A
	WDR36	NDUFB8	BRCC3
	AKT1S1	TXLNG	RTN4
	ZNRD2	MAPK14	QRICH1
	VRK1	TMA16	DLAT
	HSPB11	UGGT1	NUFIP2
	ASF1A	PPP3CA	UTP14A
	NUBP2	DYNC1LI2	ESYT2
	NENF	NDUFA9	INIP
	GBP1	RAD21	CDC73
	CRKL	NUFIP2	RABIF
	HSPBP1	TMA16	ASF1A
	THY1	FOLR1	NDUFB5
	NUP107	OXA1L	PRC1
	NUCKS1	SRSF9	PPP1R14B
	EMG1	CAV1	ABCE1
	VBP1	CHMP2A	ACSL3
	NOLC1	BLVRB	MBNL1
	CMC1	VPS35	PHF5A
	TTLL12	PDLIM1	GNB2
	DNM2	DHCR24	APRT
	MRPS34	POLR2D	CPSF6
	ALPL	CPNE3	EIF3E
	HMGN5	NUDT21	PODXL
	TYMS	CAD	PLRG1
	VPS26A	H2BC21	PSMG3
	POLE3	POLR1C	DKC1
	SMARCC1	SF3B4	SSRP1
	SHMT1	ERLIN2	EHD2		Funcational enrichment of Null gene set 3
	CNN3	OGDH	PMPCA
	CYC1	RPRD1B	PSMB6
	LRRFIP1	RSL24D1	CAPN2
	DPYSL2	LRPAP1	CIRBP
	COPS2	PSMD9	DARS1
	ATP5MPL	PLRG1	PAFAH1B2
	CNP	AP2M1	NDUFA4
	UBE2Z	LSM1	NAMPT
	POFUT1	MYCBP	IPO7
	MCM5	GMPS	CORO1B
	NAXE	LYAR	DCPS
	DCTN1	ADSL	UBQLN1
	CSE1L	KCTD12	RPN2
	RAB1B	PSMD13	UBE2T
	DR1	PALLD	PPP5C
	LRPAP1	MAPK1	RAB2A
	CHCHD3	OXCT1	RTCB
	MAT2A	ERP29	ILF3
	PAFAH1B1	CSRP1	ARPC5
	CAPZA1	CDC42	PSAT1
	GDI2	UBE2D3	AARS1
	PHPT1	ANXA6	PSMC2
	MRTO4	PSMB2	BCAP31
	MCFD2	DNPH1	GRHPR
	EIF3I	ELOB	RUVBL2
	TLN1	TARS1	VAMP3
	UQCRC1	EIF2S1	RDX
	RPS2	PLEC	CCT5
	ANP32A	HNRNPU	PTGES3
	EEF1G	GPI	CKB
	CBX3	RPL31	RPL7
	CCT4	TPD52L2	EEF1G
	YBX1	SNRPD2	RPS27
	RPS19	PSMA5	TCP1
	GPI	PAICS	CCT6A
	HSP90B1	TPD52L2	RPL36AL
	PGAM1	AKR1C3	PRDX5
	ERH	MYL6	EIF4A1
	RAN	SFPQ	KHDRBS1
	BASP1	MDH2	RPL27A
	HNRNPH1	NUDC	LGALS1
	HSPD1	RPL8	VIM
	RPS19	PTMS	CFL1
	PKM	LDHA	RPS27A
	HSP90AB1	GAPDH	PARK7
	TXN	TMSB10	VIM
	LDHA	S100A4	CFL1
	RPS7	LDHA	RPS27A
