# Supplementary material for: Cell-type specific regulator RBPMS switches alternative splicing via higher-order oligomerization and heterotypic interactions with other splicing regulators
Source: Nucleic Acids Res. 2023 Aug 7;51(18):9961–82. doi: 10.1093/nar/gkad652 (PMC10570038; doi:10.1093/nar/gkad652)
Supplement: gkad652_Supplemental_Files [file gkad652_supplemental_files.zip › Supplementary Data File AP_MS_TSC_raw.xlsx]

## Sheet: Sample and analysis info
Condition	Sample name	Total spectrum count in column
NE- RBPMS+ control	BL 1-3	E-G
NE+ non-baited control	n 1-3	H-J
NE+ deltaC20+ pulldown	p 1-3	K-M
NE+ FL RBPMS+ pulldown	r 1-3	N-P
Entries highlighted in red excluded from GO anlysis downstream

## Sheet: total spectrum count
#	Identified Proteins (471/474)	Accession Number	Alternate ID	bl1	bl2	bl3	n1	n2	n3	p1	p2	p3	r1	r2	r3
1	Trypsin OS=Sus scrofa PE=1 SV=1	cRAP112		188	177	155	244	242	275	183	188	184	170	216	170
2	Serum albumin OS=Bos taurus GN=ALB PE=1 SV=4	cRAP087	ALB	97	201	211	237	167	224	171	87	160	169	471	172
3	RNA-binding protein with multiple splicing 2 OS=Homo sapiens OX=9606 GN=RBPMS2 PE=1 SV=1	Q6ZRY4	RBPMS	24	22	8	1	1	1	36	16	27	14	37	22
4	Keratin, type II cytoskeletal 1 OS=Homo sapiens GN=KRT1 PE=1 SV=6	cRAP054	KRT1	76	102	63	67	67	97	78	52	70	47	220	245
5	Serum albumin OS=Homo sapiens GN=ALB PE=1 SV=2	cRAP002	ALB	8	17	12	25	18	28	19	11	14	12	25	10
6	Keratin, type I cytoskeletal 9 OS=Homo sapiens GN=KRT9 PE=1 SV=3	cRAP041	KRT9	70	93	47	37	41	75	66	56	52	36	232	368
7	Cluster of Keratin, type II cytoskeletal 2 epidermal OS=Homo sapiens GN=KRT2 PE=1 SV=2 (cRAP053)	cRAP053 [16]	KRT2	99	108	64	82	59	69	91	46	73	96	137	306
7.1	Keratin, type II cytoskeletal 2 epidermal OS=Homo sapiens GN=KRT2 PE=1 SV=2	cRAP053	KRT2	57	48	32	50	34	35	58	32	38	34	67	109
7.2	Keratin, type II cytoskeletal 6B OS=Homo sapiens OX=9606 GN=KRT6B PE=1 SV=5	P04259	KRT6B	26	37	19	14	15	17	20	11	22	14	38	109
7.3	Keratin, type II cytoskeletal 5 OS=Homo sapiens OX=9606 GN=KRT5 PE=1 SV=3	P13647	KRT5	37	43	24	23	21	27	30	17	27	14	47	85
7.4	Keratin, type II cytoskeletal 6A OS=Homo sapiens OX=9606 GN=KRT6A PE=1 SV=3	P02538	KRT6A	27	35	19	14	16	15	22	10	24	16	39	118
7.5	Keratin, type II cytoskeletal 8 OS=Homo sapiens OX=9606 GN=KRT8 PE=1 SV=7	P05787	KRT8	8	7	5	14	5	9	6	4	6	37	33	48
7.6	Keratin, type II cytoskeletal 7 OS=Homo sapiens OX=9606 GN=KRT7 PE=1 SV=5	P08729	KRT7	3	2	0	8	2	3	0	2	2	12	8	19
7.7	Keratin, type II cytoskeletal 80 OS=Homo sapiens OX=9606 GN=KRT80 PE=1 SV=2	Q6KB66 (+1)	KRT80	0	2	0	0	0	0	0	0	0	3	6	13
7.8	Keratin, type II cytoskeletal 75 OS=Homo sapiens OX=9606 GN=KRT75 PE=1 SV=2	O95678	KRT75	0	13	0	0	0	0	0	0	0	4	0	45
7.9	Keratin, type II cytoskeletal 3 OS=Homo sapiens OX=9606 GN=KRT3 PE=1 SV=3	P12035	KRT3	12	12	5	9	8	4	11	0	8	0	10	26
7.1	Keratin, type II cytoskeletal 79 OS=Homo sapiens OX=9606 GN=KRT79 PE=1 SV=2	Q5XKE5	KRT79	0	0	0	0	0	0	0	0	0	0	0	0
7.11	Glial fibrillary acidic protein (Fragment) OS=Homo sapiens OX=9606 GN=GFAP PE=1 SV=1	A0A1W2PQU7	GFAP	0	0	0	0	0	0	0	0	0	4	5	0
7.12	Keratin, type II cytoskeletal 73 OS=Homo sapiens OX=9606 GN=KRT73 PE=1 SV=1	Q86Y46	KRT73	0	0	0	0	0	3	0	0	3	0	0	6
7.13	Keratin, type II cytoskeletal 74 OS=Homo sapiens OX=9606 GN=KRT74 PE=1 SV=1	F8W1S1 (+1)	KRT74	0	0	0	0	0	3	0	0	3	0	0	7
7.14	Keratin, type II cytoskeletal 4 OS=Homo sapiens OX=9606 GN=KRT4 PE=1 SV=4	P19013	KRT4	0	0	0	0	0	0	0	0	0	0	0	0
8	Keratin, type I cytoskeletal 10 OS=Homo sapiens GN=KRT10 PE=1 SV=6	cRAP039	KRT10	61	58	36	39	40	31	59	32	47	37	90	137
9	Cluster of Keratin, type I cytoskeletal 14 OS=Homo sapiens OX=9606 GN=KRT14 PE=1 SV=4 (P02533)	P02533 [4]	KRT14	42	88	36	21	27	31	39	23	33	34	61	224
9.1	Keratin, type I cytoskeletal 16 OS=Homo sapiens OX=9606 GN=KRT16 PE=1 SV=4	P08779	KRT16	23	46	17	8	12	17	19	9	20	13	30	123
9.2	Keratin, type I cytoskeletal 14 OS=Homo sapiens OX=9606 GN=KRT14 PE=1 SV=4	P02533	KRT14	33	46	29	14	22	23	35	21	26	22	46	116
9.3	Keratin, type I cytoskeletal 17 OS=Homo sapiens OX=9606 GN=KRT17 PE=1 SV=2	Q04695	KRT17	8	27	10	11	9	6	7	5	7	16	15	56
9.4	Keratin, type I cytoskeletal 15 OS=Homo sapiens OX=9606 GN=KRT15 PE=1 SV=3	P19012	KRT15	0	8	0	0	3	0	0	0	0	0	0	11
10	Keratin, type II cytoskeletal 1b OS=Homo sapiens OX=9606 GN=KRT77 PE=1 SV=3	Q7Z794	KRT77	6	7	5	8	5	0	7	7	6	4	12	15
11	Alpha-S2-casein OS=Bos taurus GN=CSN1S2 PE=1 SV=2	cRAP014	CSN1S2	7	10	8	10	9	4	6	4	8	10	4	11
12	Alpha-S1-casein OS=Bos taurus GN=CSN1S1 PE=1 SV=2	cRAP013	CSN1S1	12	11	11	9	11	5	9	6	15	20	10	23
13	Cluster of Keratin, type II microfibrillar, component 7C OS=Ovis aries PE=1 SV=1 (cRAP056)	cRAP056 [8]		6	34	7	2	6	3	1	1	5	112	6	7
13.1	Keratin, type II cuticular Hb6 OS=Homo sapiens GN=KRT86 PE=1 SV=1	cRAP073	KRT86	3	22	6	1	4	2	0	0	3	37	0	5
13.2	Keratin, type II cuticular Hb1 OS=Homo sapiens OX=9606 GN=KRT81 PE=1 SV=1	A0A087X106 (+1)	KRT81	0	18	4	1	0	2	0	0	0	34	0	0
13.3	Keratin, type II microfibrillar, component 7C OS=Ovis aries PE=1 SV=1	cRAP056		5	15	4	2	4	3	0	1	5	74	3	6
13.4	Keratin, type II cuticular Hb5 OS=Homo sapiens GN=KRT85 PE=1 SV=1	cRAP072	KRT85	0	17	2	0	3	1	0	0	0	40	3	2
13.5	Keratin, type II microfibrillar, component 5 OS=Ovis aries PE=1 SV=1	cRAP057		2	12	2	0	4	1	0	0	2	51	3	3
13.6	Keratin, type II cuticular Hb2 OS=Homo sapiens GN=KRT82 PE=1 SV=3	cRAP069	KRT82	2	5	1	0	1	0	1	0	0	20	1	2
13.7	Keratin, type II microfibrillar (Fragment) OS=Ovis aries PE=1 SV=1	cRAP055		0	2	0	0	1	0	0	0	0	13	0	0
14	Kappa-casein OS=Bos taurus GN=CSN3 PE=1 SV=1	cRAP016	CSN3	4	4	4	6	6	2	4	3	5	5	1	5
15	Cluster of Keratin, type I microfibrillar 48 kDa, component 8C-1 OS=Ovis aries PE=1 SV=2 (cRAP051)	cRAP051 [8]		5	30	2	3	6	2	1	1	2	94	1	4
15.1	Keratin, type I cuticular Ha1 OS=Homo sapiens GN=KRT31 PE=2 SV=3	cRAP042	KRT31	4	16	2	0	0	0	0	0	0	33	0	4
15.2	Keratin, type I cuticular Ha3-II OS=Homo sapiens GN=KRT33B PE=2 SV=3	cRAP050	KRT33B	3	15	2	1	1	1	0	0	1	22	0	3
15.3	Keratin, type I microfibrillar, 47.6 kDa OS=Ovis aries PE=3 SV=2	cRAP052		4	12	2	2	4	1	0	0	2	54	0	3
15.4	Keratin, type I microfibrillar 48 kDa, component 8C-1 OS=Ovis aries PE=1 SV=2	cRAP051		5	11	2	3	6	2	1	1	2	67	1	4
15.5	Keratin, type I cuticular Ha4 OS=Homo sapiens OX=9606 GN=KRT34 PE=3 SV=1	A0A140TA69	KRT34	0	18	1	0	1	0	0	0	0	17	0	0
15.6	Keratin, type I cuticular Ha2 OS=Homo sapiens GN=KRT32 PE=1 SV=3	cRAP043	KRT32	2	4	0	0	0	0	0	0	0	13	0	0
15.7	Isoform 2 of Keratin, type I cuticular Ha6 OS=Homo sapiens OX=9606 GN=KRT36	O76013-2 (+1)	KRT36	0	0	0	0	0	0	0	0	0	16	0	0
16	Trypsin-1 OS=Homo sapiens OX=9606 GN=PRSS1 PE=1 SV=1	E7EQ64 (+1)	PRSS1	4	3	3	10	12	14	6	3	4	4	3	2
17	Hornerin OS=Homo sapiens OX=9606 GN=HRNR PE=1 SV=2	Q86YZ3	HRNR	9	21	2	0	0	13	9	15	4	2	23	74
18	Desmoplakin OS=Homo sapiens OX=9606 GN=DSP PE=1 SV=3	P15924	DSP	3	19	1	1	2	4	6	2	1	37	13	140
19	Keratin, type I cuticular Ha5 OS=Homo sapiens OX=9606 GN=KRT35 PE=1 SV=1	C4AM86 (+1)	KRT35	0	5	0	0	0	0	0	0	0	27	0	3
20	Desmoglein-1 OS=Homo sapiens OX=9606 GN=DSG1 PE=1 SV=2	Q02413	DSG1	3	11	0	4	0	3	4	2	2	0	9	25
21	Keratin, type II cytoskeletal 78 OS=Homo sapiens OX=9606 GN=KRT78 PE=1 SV=2	Q8N1N4	KRT78	4	3	2	0	0	1	0	0	0	0	5	11
22	Junction plakoglobin OS=Homo sapiens OX=9606 GN=JUP PE=1 SV=3	P14923	JUP	1	8	2	0	0	2	2	0	1	1	2	28
23	Cluster of Actin, cytoplasmic 1 OS=Homo sapiens OX=9606 GN=ACTB PE=1 SV=1 (P60709)	P60709 [5]	ACTB	1	5	1	27	12	21	7	2	5	19	10	30
23.1	Actin, cytoplasmic 1 OS=Homo sapiens OX=9606 GN=ACTB PE=1 SV=1	P60709 (+1)	ACTB	1	5	1	26	12	21	7	2	5	19	10	30
23.2	Actin, alpha cardiac muscle 1 OS=Homo sapiens OX=9606 GN=ACTC1 PE=1 SV=1	P68032	ACTC1	0	3	1	8	6	15	4	0	3	12	8	18
23.3	POTE ankyrin domain family member E OS=Homo sapiens OX=9606 GN=POTEE PE=2 SV=3	Q6S8J3	POTEE	0	0	0	9	0	0	0	0	0	0	0	0
23.4	Putative beta-actin-like protein 3 OS=Homo sapiens OX=9606 GN=POTEKP PE=5 SV=1	Q9BYX7	POTEKP	0	0	0	4	0	0	0	0	0	0	0	0
24	Dermcidin OS=Homo sapiens OX=9606 GN=DCD PE=1 SV=2	P81605	DCD	3	3	4	3	2	1	1	1	0	0	23	1
25	Serpin B12 OS=Homo sapiens OX=9606 GN=SERPINB12 PE=1 SV=1	Q96P63 (+1)	SERPINB12	0	3	0	0	0	0	1	1	0	0	0	6
26	Glyceraldehyde-3-phosphate dehydrogenase OS=Homo sapiens OX=9606 GN=GAPDH PE=1 SV=3	P04406	GAPDH	1	2	1	21	9	12	17	0	3	1	3	14
27	Filaggrin-2 OS=Homo sapiens OX=9606 GN=FLG2 PE=1 SV=1	Q5D862	FLG2	1	2	1	1	0	2	1	1	1	2	0	19
28	Streptavidin OS=Streptomyces avidinii OX=1895 PE=1 SV=1	P22629		1	2	3	14	2	1	1	1	2	4	0	0
29	Protein S100-A8 OS=Homo sapiens OX=9606 GN=S100A8 PE=1 SV=1	P05109	S100A8	1	2	1	1	1	0	3	0	0	0	0	0
30	Ubiquitin-40S ribosomal protein S27a OS=Homo sapiens GN=RPS27A PE=1 SV=2	cRAP099	RPS27A	0	3	0	2	2	0	2	2	1	2	3	6
31	Zinc-alpha-2-glycoprotein OS=Homo sapiens OX=9606 GN=AZGP1 PE=1 SV=2	P25311	AZGP1	2	2	0	1	2	1	6	0	0	0	1	1
32	Alpha-lactalbumin OS=Bos taurus GN=LALBA PE=1 SV=2	cRAP075	LALBA	3	1	0	1	1	1	1	0	1	1	0	0
33	Prolactin-inducible protein OS=Homo sapiens OX=9606 GN=PIP PE=1 SV=1	P12273	PIP	1	2	0	0	1	0	0	0	1	0	2	0
34	Arginase-1 OS=Homo sapiens OX=9606 GN=ARG1 PE=1 SV=2	P05089 (+1)	ARG1	2	2	1	1	0	2	2	1	0	0	0	5
35	Histone H4 OS=Homo sapiens OX=9606 GN=HIST1H4A PE=1 SV=2	P62805	HIST1H4A	1	1	0	8	2	2	2	2	2	3	0	0
36	Beta-casein OS=Bos taurus GN=CSN2 PE=1 SV=2	cRAP015	CSN2	1	2	2	3	4	2	1	1	3	2	1	2
37	Exportin-1 OS=Homo sapiens OX=9606 GN=XPO1 PE=1 SV=1	O14980	XPO1	0	1	0	5	0	0	0	0	0	0	0	0
38	Isoform 1B of Desmocollin-1 OS=Homo sapiens OX=9606 GN=DSC1	Q08554-2	DSC1	0	3	0	0	0	0	0	0	0	0	2	9
39	Filaggrin OS=Homo sapiens OX=9606 GN=FLG PE=1 SV=3	P20930	FLG	0	1	0	0	0	0	2	0	0	1	2	2
40	Cluster of Histone H2B type 1-K OS=Homo sapiens OX=9606 GN=HIST1H2BK PE=1 SV=3 (O60814)	O60814 [13]	HIST1H2BK	1	2	1	7	3	1	1	2	1	4	1	4
40.1	Histone H2B type 1-K OS=Homo sapiens OX=9606 GN=HIST1H2BK PE=1 SV=3	O60814 (+8)	HIST1H2BK	1	2	1	7	3	1	1	2	1	4	1	4
40.2	Histone H2B type 1-J OS=Homo sapiens OX=9606 GN=HIST1H2BJ PE=1 SV=3	P06899 (+3)	HIST1H2BJ	0	1	0	6	2	0	1	0	0	3	1	4
41	Keratinocyte proline-rich protein OS=Homo sapiens OX=9606 GN=KPRP PE=1 SV=1	Q5T749	KPRP	0	2	0	0	0	0	1	0	0	0	0	1
42	Fatty acid-binding protein, epidermal OS=Homo sapiens OX=9606 GN=FABP5 PE=1 SV=3	Q01469	FABP5	0	1	0	0	0	0	5	0	0	0	0	40
43	Endoplasmic reticulum chaperone BiP OS=Homo sapiens OX=9606 GN=HSPA5 PE=1 SV=2	P11021	HSPA5	1	1	0	17	5	8	145	158	147	95	107	88
44	Cluster of Alpha-enolase OS=Homo sapiens OX=9606 GN=ENO1 PE=1 SV=2 (P06733)	P06733 [6]	ENO1	0	1	0	21	9	13	10	2	7	4	0	16
44.1	Alpha-enolase OS=Homo sapiens OX=9606 GN=ENO1 PE=1 SV=2	P06733	ENO1	0	1	0	21	8	13	10	2	7	4	0	14
44.2	Beta-enolase OS=Homo sapiens OX=9606 GN=ENO3 PE=1 SV=5	P13929 (+2)	ENO3	0	0	0	0	2	0	0	0	0	0	0	2
44.3	Gamma-enolase OS=Homo sapiens OX=9606 GN=ENO2 PE=1 SV=3	P09104 (+1)	ENO2	0	0	0	0	0	0	0	0	0	0	0	2
45	Trypsin-3 (Fragment) OS=Homo sapiens OX=9606 GN=PRSS3 PE=1 SV=8	B1AN99 (+5)	PRSS3	1	1	1	2	1	1	2	1	2	1	1	1
46	Annexin A2 OS=Homo sapiens OX=9606 GN=ANXA2 PE=1 SV=2	P07355 (+1)	ANXA2	0	1	1	9	6	13	8	3	3	3	1	12
47	Protein S100-A7 OS=Homo sapiens OX=9606 GN=S100A7 PE=1 SV=4	P31151	S100A7	0	1	0	0	0	1	2	0	0	0	0	0
48	Galectin-7 OS=Homo sapiens OX=9606 GN=LGALS7 PE=1 SV=2	P47929	LGALS7	0	1	0	0	0	0	2	0	0	0	0	7
49	Isoform 3B of Desmocollin-3 OS=Homo sapiens OX=9606 GN=DSC3	Q14574-2	DSC3	0	1	0	0	0	0	0	0	0	0	0	3
50	Isoform 1 of Plakophilin-1 OS=Homo sapiens OX=9606 GN=PKP1	Q13835-2	PKP1	0	0	0	0	0	0	0	0	0	0	0	10
51	Glycine--tRNA ligase OS=Homo sapiens OX=9606 GN=GARS PE=1 SV=3	P41250	GARS	0	0	0	2	0	0	0	0	0	0	0	0
52	Gasdermin-A (Fragment) OS=Homo sapiens OX=9606 GN=GSDMA PE=1 SV=8	J3KRG2	GSDMA	0	0	0	0	0	0	2	0	0	0	0	0
53	Cluster of Peroxiredoxin-1 (Fragment) OS=Homo sapiens OX=9606 GN=PRDX1 PE=1 SV=1 (A0A0A0MSI0)	A0A0A0MSI0 [3]	PRDX1	1	1	1	6	2	1	0	1	1	0	1	3
53.1	Peroxiredoxin-1 (Fragment) OS=Homo sapiens OX=9606 GN=PRDX1 PE=1 SV=1	A0A0A0MSI0 (+1)	PRDX1	1	1	1	5	2	1	0	1	1	0	1	3
53.2	Peroxiredoxin-4 OS=Homo sapiens OX=9606 GN=PRDX4 PE=1 SV=1	Q13162	PRDX4	0	0	0	2	0	0	0	0	0	0	0	0
54	Myosin-9 OS=Homo sapiens OX=9606 GN=MYH9 PE=1 SV=4	P35579	MYH9	0	0	0	4	1	0	0	0	0	0	0	3
55	CDSN OS=Homo sapiens OX=9606 GN=CDSN PE=1 SV=1	G8JLG2 (+2)	CDSN	0	0	0	0	0	0	0	0	0	0	2	3
56	Zinc finger protein 609 OS=Homo sapiens OX=9606 GN=ZNF609 PE=1 SV=2	O15014	ZNF609	0	0	0	0	0	0	0	0	0	3	0	1
57	Chymotrypsinogen A OS=Bos taurus PE=1 SV=1	cRAP022		1	0	1	1	1	1	1	3	3	0	0	0
58	Peroxiredoxin-2 OS=Homo sapiens OX=9606 GN=PRDX2 PE=1 SV=5	P32119	PRDX2	0	0	0	1	0	1	0	0	0	0	0	2
59	Vimentin OS=Homo sapiens OX=9606 GN=VIM PE=1 SV=4	P08670	VIM	0	0	0	12	5	3	1	0	2	81	44	70
60	Cluster of Serpin B3 OS=Homo sapiens OX=9606 GN=SERPINB3 PE=1 SV=2 (P29508)	P29508 [2]	SERPINB3	1	0	0	1	0	0	18	0	0	0	0	1
60.1	Serpin B3 OS=Homo sapiens OX=9606 GN=SERPINB3 PE=1 SV=2	P29508	SERPINB3	1	0	0	1	0	0	13	0	0	0	0	1
60.2	Serpin B4 OS=Homo sapiens OX=9606 GN=SERPINB4 PE=1 SV=2	P48594	SERPINB4	0	0	0	0	0	0	10	0	0	0	0	1
61	Keratin, type I cytoskeletal 18 OS=Homo sapiens OX=9606 GN=KRT18 PE=1 SV=2	P05783	KRT18	0	0	0	10	1	1	0	0	0	30	8	21
62	Keratin, type I cytoskeletal 10 (Fragment) OS=Homo sapiens OX=9606 GN=KRT10 PE=1 SV=1	A0A1B0GVI3	KRT10	0	0	0	0	0	0	0	0	0	0	0	4
63	Cluster of Acetyl-CoA carboxylase 1 OS=Homo sapiens OX=9606 GN=ACACA PE=1 SV=2 (Q13085)	Q13085 [5]	ACACA	0	0	0	261	249	242	48	46	48	54	23	44
63.1	Acetyl-CoA carboxylase 1 OS=Homo sapiens OX=9606 GN=ACACA PE=1 SV=2	Q13085	ACACA	0	0	0	254	242	239	48	46	48	54	23	44
63.2	Isoform 2 of Acetyl-CoA carboxylase 1 OS=Homo sapiens OX=9606 GN=ACACA	Q13085-2	ACACA	0	0	0	252	239	236	47	45	47	52	23	43
63.3	Acetyl-CoA carboxylase 2 OS=Homo sapiens OX=9606 GN=ACACB PE=1 SV=3	O00763 (+2)	ACACB	0	0	0	39	38	30	7	8	6	4	5	6
64	Cluster of Tubulin alpha-1B chain OS=Homo sapiens OX=9606 GN=TUBA1B PE=1 SV=1 (P68363)	P68363 [5]	TUBA1B	0	0	0	19	9	5	5	4	4	67	56	67
64.1	Tubulin alpha chain OS=Homo sapiens OX=9606 GN=TUBA1C PE=1 SV=1	F5H5D3 (+1)	TUBA1C	0	0	0	13	7	5	5	4	4	50	45	53
64.2	Tubulin alpha-1B chain OS=Homo sapiens OX=9606 GN=TUBA1B PE=1 SV=1	P68363	TUBA1B	0	0	0	13	8	5	5	4	4	57	52	54
64.3	Tubulin alpha-4A chain OS=Homo sapiens OX=9606 GN=TUBA4A PE=1 SV=1	P68366 (+1)	TUBA4A	0	0	0	9	4	1	3	1	1	47	38	49
65	Cluster of Heat shock cognate 71 kDa protein OS=Homo sapiens OX=9606 GN=HSPA8 PE=1 SV=1 (P11142)	P11142 [2]	HSPA8	0	0	0	12	9	16	128	127	134	81	120	77
65.1	Heat shock cognate 71 kDa protein OS=Homo sapiens OX=9606 GN=HSPA8 PE=1 SV=1	P11142	HSPA8	0	0	0	12	9	16	127	126	133	81	120	77
65.2	Heat shock-related 70 kDa protein 2 OS=Homo sapiens OX=9606 GN=HSPA2 PE=1 SV=1	P54652	HSPA2	0	0	0	7	5	9	32	38	41	28	59	26
66	Cluster of Elongation factor 1-alpha 1 OS=Homo sapiens OX=9606 GN=EEF1A1 PE=1 SV=1 (P68104)	P68104 [2]	EEF1A1	0	0	0	10	4	6	5	4	3	17	9	15
66.1	Elongation factor 1-alpha 1 OS=Homo sapiens OX=9606 GN=EEF1A1 PE=1 SV=1	P68104	EEF1A1	0	0	0	10	4	6	5	4	3	17	9	15
66.2	Elongation factor 1-alpha 2 OS=Homo sapiens OX=9606 GN=EEF1A2 PE=1 SV=1	Q05639	EEF1A2	0	0	0	5	4	0	5	4	0	8	4	11
67	Cluster of Heat shock 70 kDa protein 1A OS=Homo sapiens OX=9606 GN=HSPA1A PE=1 SV=1 (P0DMV8)	P0DMV8 [3]	HSPA1A	0	0	0	11	10	12	147	138	145	99	91	76
67.1	Heat shock 70 kDa protein 1A OS=Homo sapiens OX=9606 GN=HSPA1A PE=1 SV=1	P0DMV8	HSPA1A	0	0	0	9	9	10	133	121	128	85	70	63
67.2	Heat shock 70 kDa protein 6 OS=Homo sapiens OX=9606 GN=HSPA6 PE=1 SV=2	P17066	HSPA6	0	0	0	5	6	7	30	36	35	25	31	22
67.3	HSPA1L (Fragment) OS=Homo sapiens OX=9606 GN=HSPA1L PE=1 SV=1	Q53FA3	HSPA1L	0	0	0	6	5	6	40	43	44	25	36	25
68	Pyruvate kinase PKM OS=Homo sapiens OX=9606 GN=PKM PE=1 SV=4	P14618	PKM	0	0	0	21	8	12	4	1	4	4	0	8
69	Cluster of Heat shock protein HSP 90-beta OS=Homo sapiens OX=9606 GN=HSP90AB1 PE=1 SV=4 (P08238)	P08238 [4]	HSP90AB1	0	0	0	18	8	14	7	0	8	4	0	3
69.1	Heat shock protein HSP 90-alpha OS=Homo sapiens OX=9606 GN=HSP90AA1 PE=1 SV=5	P07900 (+1)	HSP90AA1	0	0	0	9	5	6	1	0	2	2	0	1
69.2	Heat shock protein HSP 90-beta OS=Homo sapiens OX=9606 GN=HSP90AB1 PE=1 SV=4	P08238	HSP90AB1	0	0	0	12	6	13	6	0	6	3	0	3
69.3	Putative heat shock protein HSP 90-beta 2 OS=Homo sapiens OX=9606 GN=HSP90AB2P PE=1 SV=2	Q58FF8	HSP90AB2P	0	0	0	0	1	0	0	0	0	0	0	0
70	Peptidyl-prolyl cis-trans isomerase A OS=Homo sapiens GN=PPIA PE=1 SV=2	cRAP094	PPIA	0	0	0	9	2	3	1	0	2	0	0	0
71	Cluster of Tubulin beta chain OS=Homo sapiens OX=9606 GN=TUBB PE=1 SV=2 (P07437)	P07437 [6]	TUBB	0	0	0	20	5	6	0	0	1	107	67	88
71.1	Tubulin beta chain OS=Homo sapiens OX=9606 GN=TUBB PE=1 SV=2	P07437	TUBB	0	0	0	15	5	6	0	0	1	72	55	64
71.2	Tubulin beta-2A chain OS=Homo sapiens OX=9606 GN=TUBB2A PE=1 SV=1	Q13885 (+1)	TUBB2A	0	0	0	11	4	4	0	0	0	63	40	50
71.3	Tubulin beta-4B chain OS=Homo sapiens OX=9606 GN=TUBB4B PE=1 SV=1	P68371	TUBB4B	0	0	0	14	4	6	0	0	0	76	52	62
71.4	Tubulin beta-6 chain OS=Homo sapiens OX=9606 GN=TUBB6 PE=1 SV=1	Q9BUF5	TUBB6	0	0	0	4	3	3	0	0	0	30	17	20
71.5	Tubulin beta-8 chain OS=Homo sapiens OX=9606 GN=TUBB8 PE=1 SV=2	Q3ZCM7	TUBB8	0	0	0	4	2	0	0	0	0	30	21	23
72	Endoplasmin OS=Homo sapiens OX=9606 GN=HSP90B1 PE=1 SV=1	P14625	HSP90B1	0	0	0	6	4	4	2	0	2	0	0	0
73	Cluster of 14-3-3 protein sigma OS=Homo sapiens OX=9606 GN=SFN PE=1 SV=1 (P31947)	P31947 [9]	SFN	0	0	0	9	4	4	2	1	1	1	0	2
73.1	14-3-3 protein epsilon OS=Homo sapiens OX=9606 GN=YWHAE PE=1 SV=1	P62258 (+1)	YWHAE	0	0	0	3	4	2	0	0	0	0	0	0
73.2	14-3-3 protein sigma OS=Homo sapiens OX=9606 GN=SFN PE=1 SV=1	P31947 (+1)	SFN	0	0	0	3	3	3	0	0	1	0	0	0
73.3	14-3-3 protein zeta/delta OS=Homo sapiens OX=9606 GN=YWHAZ PE=1 SV=1	P63104	YWHAZ	0	0	0	5	3	2	1	0	0	0	0	2
73.4	14-3-3 protein beta/alpha OS=Homo sapiens OX=9606 GN=YWHAB PE=1 SV=3	P31946 (+1)	YWHAB	0	0	0	4	3	0	2	0	0	0	0	0
73.5	14-3-3 protein theta OS=Homo sapiens OX=9606 GN=YWHAQ PE=1 SV=1	P27348	YWHAQ	0	0	0	2	3	3	2	0	0	0	0	0
73.6	14-3-3 protein gamma OS=Homo sapiens OX=9606 GN=YWHAG PE=1 SV=2	P61981	YWHAG	0	0	0	0	0	2	0	0	0	0	0	0
74	Cluster of Heterogeneous nuclear ribonucleoproteins C1/C2 OS=Homo sapiens OX=9606 GN=HNRNPC PE=1 SV=1 (B2R5W2)	B2R5W2 [3]	HNRNPC	0	0	0	10	4	3	0	0	0	25	12	28
74.1	Heterogeneous nuclear ribonucleoproteins C1/C2 OS=Homo sapiens OX=9606 GN=HNRNPC PE=1 SV=1	B2R5W2 (+1)	HNRNPC	0	0	0	8	4	3	0	0	0	24	12	28
74.2	Heterogeneous nuclear ribonucleoproteins C1/C2 OS=Homo sapiens OX=9606 GN=HNRNPC PE=1 SV=4	P07910	HNRNPC	0	0	0	8	4	3	0	0	0	21	12	25
75	Heterogeneous nuclear ribonucleoproteins A2/B1 OS=Homo sapiens OX=9606 GN=HNRNPA2B1 PE=1 SV=2	P22626	HNRNPA2B1	0	0	0	6	2	2	0	0	0	18	1	11
76	Elongation factor 2 OS=Homo sapiens OX=9606 GN=EEF2 PE=1 SV=4	P13639	EEF2	0	0	0	10	2	2	2	0	0	4	0	8
77	Cluster of Probable ATP-dependent RNA helicase DDX5 OS=Homo sapiens OX=9606 GN=DDX5 PE=1 SV=1 (J3KTA4)	J3KTA4 [4]	DDX5	0	0	0	5	2	2	0	0	0	16	3	16
77.1	Probable ATP-dependent RNA helicase DDX5 OS=Homo sapiens OX=9606 GN=DDX5 PE=1 SV=1	J3KTA4 (+2)	DDX5	0	0	0	5	2	2	0	0	0	16	3	16
77.2	Probable ATP-dependent RNA helicase DDX5 (Fragment) OS=Homo sapiens OX=9606 GN=DDX5 PE=1 SV=1	J3QSF1	DDX5	0	0	0	0	0	0	0	0	0	0	0	5
78	Voltage-dependent anion-selective channel protein 1 OS=Homo sapiens OX=9606 GN=VDAC1 PE=1 SV=2	P21796	VDAC1	0	0	0	5	1	0	0	0	0	0	0	0
79	Splicing factor 3B subunit 3 OS=Homo sapiens OX=9606 GN=SF3B3 PE=1 SV=4	Q15393	SF3B3	0	0	0	0	1	0	0	0	0	19	1	9
80	Cluster of Heterogeneous nuclear ribonucleoprotein H OS=Homo sapiens OX=9606 GN=HNRNPH1 PE=1 SV=1 (G8JLB6)	G8JLB6 [3]	HNRNPH1	0	0	0	4	1	2	0	0	0	13	4	10
80.1	Heterogeneous nuclear ribonucleoprotein H OS=Homo sapiens OX=9606 GN=HNRNPH1 PE=1 SV=1	G8JLB6 (+1)	HNRNPH1	0	0	0	4	1	2	0	0	0	13	4	10
80.2	Heterogeneous nuclear ribonucleoprotein H2 OS=Homo sapiens OX=9606 GN=HNRNPH2 PE=1 SV=1	P55795	HNRNPH2	0	0	0	2	0	0	0	0	0	0	2	0
81	Heterogeneous nuclear ribonucleoprotein K OS=Homo sapiens OX=9606 GN=HNRNPK PE=1 SV=1	P61978 (+2)	HNRNPK	0	0	0	5	1	2	0	0	0	5	1	4
82	Cluster of Moesin OS=Homo sapiens OX=9606 GN=MSN PE=1 SV=3 (P26038)	P26038 [5]	MSN	0	0	0	5	1	1	0	0	0	0	0	0
82.1	Moesin OS=Homo sapiens OX=9606 GN=MSN PE=1 SV=3	P26038	MSN	0	0	0	3	1	1	0	0	0	0	0	0
82.2	Ezrin OS=Homo sapiens OX=9606 GN=EZR PE=1 SV=3	E7EQR4 (+1)	EZR	0	0	0	3	1	1	0	0	0	0	0	0
82.3	Radixin OS=Homo sapiens OX=9606 GN=RDX PE=1 SV=1	P35241 (+1)	RDX	0	0	0	3	1	1	0	0	0	0	0	0
83	Protein-glutamine gamma-glutamyltransferase E OS=Homo sapiens OX=9606 GN=TGM3 PE=1 SV=4	Q08188	TGM3	0	0	1	1	1	0	2	1	0	0	0	1
84	Alpha-actinin-4 OS=Homo sapiens OX=9606 GN=ACTN4 PE=1 SV=2	O43707	ACTN4	0	0	0	4	0	1	0	0	0	0	0	0
85	Cluster of Eukaryotic initiation factor 4A-III OS=Homo sapiens OX=9606 GN=EIF4A3 PE=1 SV=4 (P38919)	P38919 [3]	EIF4A3	0	0	0	7	0	2	1	0	0	13	5	14
85.1	Eukaryotic initiation factor 4A-III OS=Homo sapiens OX=9606 GN=EIF4A3 PE=1 SV=4	P38919	EIF4A3	0	0	0	1	0	0	0	0	0	13	5	13
85.2	Eukaryotic initiation factor 4A-I OS=Homo sapiens OX=9606 GN=EIF4A1 PE=1 SV=1	P60842	EIF4A1	0	0	0	6	0	2	1	0	0	1	0	2
85.3	Eukaryotic initiation factor 4A-I OS=Homo sapiens OX=9606 GN=EIF4A1 PE=1 SV=1	J3QQP0	EIF4A1	0	0	0	0	0	0	0	0	0	1	0	0
86	Cluster of Prelamin-A/C OS=Homo sapiens OX=9606 GN=LMNA PE=1 SV=1 (P02545)	P02545 [5]	LMNA	0	0	0	3	0	0	1	0	0	5	0	6
86.1	Lamin-B1 OS=Homo sapiens OX=9606 GN=LMNB1 PE=1 SV=1	E9PBF6	LMNB1	0	0	0	0	0	0	0	0	0	0	0	0
86.2	Lamin-B2 OS=Homo sapiens OX=9606 GN=LMNB2 PE=1 SV=4	Q03252	LMNB2	0	0	0	0	0	0	0	0	0	0	0	0
86.3	Prelamin-A/C OS=Homo sapiens OX=9606 GN=LMNA PE=1 SV=1	P02545 (+2)	LMNA	0	0	0	3	0	0	1	0	0	5	0	6
87	Cluster of Heterogeneous nuclear ribonucleoprotein M OS=Homo sapiens OX=9606 GN=HNRNPM PE=1 SV=3 (P52272)	P52272 [3]	HNRNPM	0	0	0	1	0	0	0	0	0	45	17	38
87.1	Heterogeneous nuclear ribonucleoprotein M OS=Homo sapiens OX=9606 GN=HNRNPM PE=1 SV=3	P52272 (+1)	HNRNPM	0	0	0	1	0	0	0	0	0	43	17	37
87.2	Heterogeneous nuclear ribonucleoprotein M (Fragment) OS=Homo sapiens OX=9606 GN=HNRNPM PE=1 SV=1	M0QZM1	HNRNPM	0	0	0	0	0	0	0	0	0	27	12	21
88	Cluster of Muscleblind-like protein 1 OS=Homo sapiens OX=9606 GN=MBNL1 PE=1 SV=1 (A0A0A0MQX8)	A0A0A0MQX8 [4]	MBNL1	0	0	0	0	0	0	3	1	4	6	2	4
88.1	Muscleblind-like protein 1 (Fragment) OS=Homo sapiens OX=9606 GN=MBNL1 PE=1 SV=1	H7C4T5	MBNL1	0	0	0	0	0	0	2	1	3	4	1	3
88.2	Muscleblind-like protein 1 OS=Homo sapiens OX=9606 GN=MBNL1 PE=1 SV=1	A0A0A0MQX8 (+2)	MBNL1	0	0	0	0	0	0	3	1	4	6	2	4
89	Nuclear mitotic apparatus protein 1 OS=Homo sapiens OX=9606 GN=NUMA1 PE=1 SV=2	Q14980 (+1)	NUMA1	0	0	0	0	0	0	0	0	0	23	3	7
90	Cluster of ATP-dependent RNA helicase DDX39A OS=Homo sapiens OX=9606 GN=DDX39A PE=1 SV=2 (O00148)	O00148 [4]	DDX39A	0	0	0	3	0	0	0	0	0	3	0	4
90.1	Spliceosome RNA helicase DDX39B OS=Homo sapiens OX=9606 GN=DDX39B PE=1 SV=1	Q13838 (+2)	DDX39B	0	0	0	3	0	0	0	0	0	2	0	4
90.2	ATP-dependent RNA helicase DDX39A OS=Homo sapiens OX=9606 GN=DDX39A PE=1 SV=2	O00148	DDX39A	0	0	0	2	0	0	0	0	0	3	0	4
91	Uncharacterized protein OS=Homo sapiens OX=9606 PE=4 SV=1	U3KPZ7		0	0	0	0	0	0	0	0	0	5	1	3
92	Cluster of Clathrin heavy chain OS=Homo sapiens OX=9606 GN=CLTC PE=1 SV=1 (A0A087WVQ6)	A0A087WVQ6 [4]	CLTC	0	0	0	13	0	0	0	0	0	3	0	0
92.1	Clathrin heavy chain OS=Homo sapiens OX=9606 GN=CLTC PE=1 SV=1	A0A087WVQ6 (+2)	CLTC	0	0	0	13	0	0	0	0	0	3	0	0
92.2	Clathrin heavy chain 2 OS=Homo sapiens OX=9606 GN=CLTCL1 PE=1 SV=2	P53675	CLTCL1	0	0	0	0	0	0	0	0	0	0	0	0
93	Stress-70 protein, mitochondrial OS=Homo sapiens OX=9606 GN=HSPA9 PE=1 SV=2	P38646	HSPA9	0	0	0	6	0	0	10	18	16	5	3	3
94	Cluster of Protein transport protein sec16 OS=Homo sapiens OX=9606 GN=SEC16A PE=1 SV=1 (J3KNL6)	J3KNL6 [2]	SEC16A	0	0	0	0	0	0	0	0	0	36	13	26
94.1	Protein transport protein sec16 OS=Homo sapiens OX=9606 GN=SEC16A PE=1 SV=1	J3KNL6	SEC16A	0	0	0	0	0	0	0	0	0	36	13	25
94.2	Protein transport protein sec16 OS=Homo sapiens OX=9606 GN=SEC16A PE=1 SV=1	F1T0I1	SEC16A	0	0	0	0	0	0	0	0	0	36	13	26
95	Cluster of Pre-mRNA-splicing factor ATP-dependent RNA helicase DHX15 OS=Homo sapiens OX=9606 GN=DHX15 PE=1 SV=2 (O43143)	O43143 [3]	DHX15	0	0	0	1	0	0	0	0	0	23	4	19
95.1	ATP-dependent RNA helicase DHX8 OS=Homo sapiens OX=9606 GN=DHX8 PE=1 SV=1	F5H658 (+1)	DHX8	0	0	0	0	0	0	0	0	0	1	0	0
95.2	Pre-mRNA-splicing factor ATP-dependent RNA helicase DHX15 OS=Homo sapiens OX=9606 GN=DHX15 PE=1 SV=2	O43143	DHX15	0	0	0	1	0	0	0	0	0	23	4	19
96	Cluster of Tight junction protein 1 (Zona occludens 1), isoform CRA_a OS=Homo sapiens OX=9606 GN=TJP1 PE=1 SV=1 (G3V1L9)	G3V1L9 [5]	TJP1	0	0	0	0	0	0	0	0	0	18	11	20
96.1	Tight junction protein 1 (Zona occludens 1), isoform CRA_a OS=Homo sapiens OX=9606 GN=TJP1 PE=1 SV=1	G3V1L9 (+1)	TJP1	0	0	0	0	0	0	0	0	0	17	11	19
96.2	Tight junction protein ZO-1 OS=Homo sapiens OX=9606 GN=TJP1 PE=1 SV=1	A0A087X0K9 (+2)	TJP1	0	0	0	0	0	0	0	0	0	17	11	19
97	Cluster of RNA-binding motif protein, X chromosome OS=Homo sapiens OX=9606 GN=RBMX PE=1 SV=3 (P38159)	P38159 [3]	RBMX	0	0	0	3	0	0	0	0	0	17	5	15
97.1	RNA-binding motif protein, X chromosome OS=Homo sapiens OX=9606 GN=RBMX PE=1 SV=3	P38159	RBMX	0	0	0	3	0	0	0	0	0	17	5	15
97.2	RNA-binding motif protein, X-linked-like-3 OS=Homo sapiens OX=9606 GN=RBMXL3 PE=2 SV=2	Q8N7X1	RBMXL3	0	0	0	0	0	0	0	0	0	0	0	0
97.3	RNA-binding motif protein, X-linked-like-2 OS=Homo sapiens OX=9606 GN=RBMXL2 PE=1 SV=3	O75526	RBMXL2	0	0	0	0	0	0	0	0	0	0	0	0
98	Cluster of Plectin OS=Homo sapiens OX=9606 GN=PLEC PE=1 SV=3 (Q15149)	Q15149 [10]	PLEC	0	0	0	0	0	0	0	0	0	17	1	19
98.1	Plectin OS=Homo sapiens OX=9606 GN=PLEC PE=1 SV=3	Q15149 (+7)	PLEC	0	0	0	0	0	0	0	0	0	16	1	17
98.2	Epiplakin OS=Homo sapiens OX=9606 GN=EPPK1 PE=1 SV=2	A0A075B730 (+1)	EPPK1	0	0	0	0	0	0	0	0	0	0	0	7
99	Cluster of Polyadenylate-binding protein 1 OS=Homo sapiens OX=9606 GN=PABPC1 PE=1 SV=2 (P11940)	P11940 [5]	PABPC1	0	0	0	2	0	0	0	0	0	21	3	17
99.1	Polyadenylate-binding protein 1 OS=Homo sapiens OX=9606 GN=PABPC1 PE=1 SV=2	P11940 (+2)	PABPC1	0	0	0	2	0	0	0	0	0	16	3	13
99.2	Isoform 2 of Polyadenylate-binding protein 4 OS=Homo sapiens OX=9606 GN=PABPC4	Q13310-2 (+1)	PABPC4	0	0	0	2	0	0	0	0	0	10	1	10
100	Cluster of Isoform 7 of Interleukin enhancer-binding factor 3 OS=Homo sapiens OX=9606 GN=ILF3 (Q12906-7)	Q12906-7 [2]	ILF3	0	0	0	3	0	0	0	0	0	18	2	10
100.1	Isoform 2 of Spermatid perinuclear RNA-binding protein OS=Homo sapiens OX=9606 GN=STRBP	Q96SI9-2	STRBP	0	0	0	0	0	0	0	0	0	2	0	0
100.2	Isoform 7 of Interleukin enhancer-binding factor 3 OS=Homo sapiens OX=9606 GN=ILF3	Q12906-7	ILF3	0	0	0	3	0	0	0	0	0	18	2	10
101	Cluster of Cell cycle and apoptosis regulator protein 2 OS=Homo sapiens OX=9606 GN=CCAR2 PE=1 SV=2 (Q8N163)	Q8N163 [2]	CCAR2	0	0	0	0	0	0	0	0	0	18	7	10
101.1	Cell cycle and apoptosis regulator protein 2 OS=Homo sapiens OX=9606 GN=CCAR2 PE=1 SV=2	Q8N163	CCAR2	0	0	0	0	0	0	0	0	0	18	7	10
101.2	Cell cycle and apoptosis regulator protein 2 (Fragment) OS=Homo sapiens OX=9606 GN=CCAR2 PE=1 SV=1	H0YC69	CCAR2	0	0	0	0	0	0	0	0	0	0	0	0
102	Cluster of Inosine-5'-monophosphate dehydrogenase 2 OS=Homo sapiens OX=9606 GN=IMPDH2 PE=1 SV=2 (P12268)	P12268 [10]	IMPDH2	0	0	0	1	0	0	0	0	0	12	3	12
102.1	Inosine-5'-monophosphate dehydrogenase 2 OS=Homo sapiens OX=9606 GN=IMPDH2 PE=1 SV=2	P12268	IMPDH2	0	0	0	1	0	0	0	0	0	11	3	12
102.2	Inosine-5'-monophosphate dehydrogenase 2 (Fragment) OS=Homo sapiens OX=9606 GN=IMPDH2 PE=1 SV=1	E7ETK5	IMPDH2	0	0	0	0	0	0	0	0	0	0	0	0
102.3	Inosine-5'-monophosphate dehydrogenase OS=Homo sapiens OX=9606 GN=IMPDH1 PE=1 SV=1	C9J381 (+7)	IMPDH1	0	0	0	0	0	0	0	0	0	2	0	0
103	Heat shock protein 105 kDa OS=Homo sapiens OX=9606 GN=HSPH1 PE=1 SV=1	Q92598 (+3)	HSPH1	0	0	0	0	0	0	7	6	6	0	0	0
104	Pre-mRNA-processing-splicing factor 8 OS=Homo sapiens OX=9606 GN=PRPF8 PE=1 SV=2	Q6P2Q9	PRPF8	0	0	0	0	0	0	0	0	0	8	1	5
105	X-ray repair cross-complementing protein 5 OS=Homo sapiens OX=9606 GN=XRCC5 PE=1 SV=3	P13010	XRCC5	0	0	0	2	0	0	0	0	0	9	0	4
106	DNA repair protein RAD50 OS=Homo sapiens OX=9606 GN=RAD50 PE=1 SV=1	Q92878 (+1)	RAD50	0	0	0	0	0	0	0	0	0	11	0	5
107	Cluster of Scaffold attachment factor B2 OS=Homo sapiens OX=9606 GN=SAFB2 PE=1 SV=1 (Q14151)	Q14151 [5]	SAFB2	0	0	0	0	0	0	0	0	0	10	0	5
107.1	Scaffold attachment factor B2 OS=Homo sapiens OX=9606 GN=SAFB2 PE=1 SV=1	Q14151	SAFB2	0	0	0	0	0	0	0	0	0	7	0	4
107.2	Scaffold attachment factor B1 OS=Homo sapiens OX=9606 GN=SAFB PE=1 SV=4	Q15424 (+3)	SAFB	0	0	0	0	0	0	0	0	0	7	0	4
108	Cluster of Poly(rC)-binding protein 1 OS=Homo sapiens OX=9606 GN=PCBP1 PE=1 SV=2 (Q15365)	Q15365 [2]	PCBP1	0	0	0	3	0	0	0	0	0	5	4	1
108.1	Poly(rC)-binding protein 1 OS=Homo sapiens OX=9606 GN=PCBP1 PE=1 SV=2	Q15365	PCBP1	0	0	0	2	0	0	0	0	0	5	3	1
108.2	Poly(rC)-binding protein 2 (Fragment) OS=Homo sapiens OX=9606 GN=PCBP2 PE=1 SV=1	H3BRU6	PCBP2	0	0	0	2	0	0	0	0	0	3	2	0
109	Heterogeneous nuclear ribonucleoprotein L OS=Homo sapiens OX=9606 GN=HNRNPL PE=1 SV=2	P14866	HNRNPL	0	0	0	2	0	0	0	0	0	7	0	3
110	Heat shock 70 kDa protein 4L OS=Homo sapiens OX=9606 GN=HSPA4L PE=1 SV=3	O95757	HSPA4L	0	0	0	0	0	0	3	5	3	0	0	0
111	Cluster of Alkaline phosphatase, placental type OS=Homo sapiens OX=9606 GN=ALPP PE=1 SV=2 (P05187)	P05187 [2]	ALPP	0	0	0	0	0	0	0	0	0	8	0	4
111.1	Alkaline phosphatase, placental type OS=Homo sapiens OX=9606 GN=ALPP PE=1 SV=2	P05187	ALPP	0	0	0	0	0	0	0	0	0	7	0	3
111.2	Alkaline phosphatase, placental-like OS=Homo sapiens OX=9606 GN=ALPPL2 PE=2 SV=4	P10696	ALPPL2	0	0	0	0	0	0	0	0	0	5	0	2
112	Cluster of Histone-binding protein RBBP7 OS=Homo sapiens OX=9606 GN=RBBP7 PE=1 SV=1 (E9PC52)	E9PC52 [7]	RBBP7	0	0	0	0	0	0	0	0	0	5	0	5
112.1	Histone-binding protein RBBP7 OS=Homo sapiens OX=9606 GN=RBBP7 PE=1 SV=1	E9PC52 (+2)	RBBP7	0	0	0	0	0	0	0	0	0	4	0	4
112.2	Histone-binding protein RBBP4 OS=Homo sapiens OX=9606 GN=RBBP4 PE=1 SV=3	Q09028 (+3)	RBBP4	0	0	0	0	0	0	0	0	0	3	0	3
113	U2 small nuclear ribonucleoprotein B'' OS=Homo sapiens OX=9606 GN=SNRPB2 PE=1 SV=1	P08579	SNRPB2	0	0	0	0	0	0	0	0	0	3	1	3
114	Cluster of Histone deacetylase 2 OS=Homo sapiens OX=9606 GN=HDAC2 PE=1 SV=2 (Q92769)	Q92769 [2]	HDAC2	0	0	0	0	0	0	0	0	0	6	0	6
114.1	Histone deacetylase 2 OS=Homo sapiens OX=9606 GN=HDAC2 PE=1 SV=2	Q92769	HDAC2	0	0	0	0	0	0	0	0	0	5	0	5
114.2	Histone deacetylase 1 OS=Homo sapiens OX=9606 GN=HDAC1 PE=1 SV=1	Q13547	HDAC1	0	0	0	0	0	0	0	0	0	5	0	4
115	Heat shock 70 kDa protein 4 OS=Homo sapiens OX=9606 GN=HSPA4 PE=1 SV=4	P34932	HSPA4	0	0	0	1	0	0	2	2	2	0	0	0
116	Nestin OS=Homo sapiens OX=9606 GN=NES PE=1 SV=2	P48681	NES	0	0	0	0	0	0	0	0	0	3	0	2
117	Thyroid hormone receptor-associated protein 3 OS=Homo sapiens OX=9606 GN=THRAP3 PE=1 SV=2	Q9Y2W1	THRAP3	0	0	0	0	0	0	0	0	0	5	0	0
118	Zinc finger protein 638 OS=Homo sapiens OX=9606 GN=ZNF638 PE=1 SV=2	Q14966 (+1)	ZNF638	0	0	0	0	0	0	0	0	0	5	1	1
119	WD40 repeat-containing protein SMU1 OS=Homo sapiens OX=9606 GN=SMU1 PE=1 SV=2	Q2TAY7	SMU1	0	0	0	0	0	0	0	0	0	2	0	4
120	THO complex subunit 2 OS=Homo sapiens OX=9606 GN=THOC2 PE=1 SV=1	A0A0C4DG98 (+1)	THOC2	0	0	0	0	0	0	0	0	0	2	0	4
121	Polyadenylate-binding protein 2 OS=Homo sapiens OX=9606 GN=PABPN1 PE=1 SV=3	Q86U42 (+1)	PABPN1	0	0	0	0	0	0	0	0	0	4	0	1
122	Cluster of ADP/ATP translocase 3 OS=Homo sapiens OX=9606 GN=SLC25A6 PE=1 SV=4 (P12236)	P12236 [2]	SLC25A6	0	0	0	5	0	1	0	0	0	0	0	0
122.1	ADP/ATP translocase 3 OS=Homo sapiens OX=9606 GN=SLC25A6 PE=1 SV=4	P12236	SLC25A6	0	0	0	4	0	1	0	0	0	0	0	0
122.2	ADP/ATP translocase 2 OS=Homo sapiens OX=9606 GN=SLC25A5 PE=1 SV=7	P05141	SLC25A5	0	0	0	3	0	1	0	0	0	0	0	0
123	T-complex protein 1 subunit epsilon OS=Homo sapiens OX=9606 GN=CCT5 PE=1 SV=1	B7ZAR1 (+2)	CCT5	0	0	0	3	0	0	0	0	0	0	0	0
124	Heterogeneous nuclear ribonucleoprotein A/B OS=Homo sapiens OX=9606 GN=HNRNPAB PE=1 SV=2	Q99729 (+1)	HNRNPAB	0	0	0	1	0	0	0	0	0	1	0	2
125	Bleomycin hydrolase OS=Homo sapiens OX=9606 GN=BLMH PE=1 SV=1	Q13867	BLMH	0	0	0	0	0	0	2	0	0	0	0	1
126	Proliferating cell nuclear antigen OS=Homo sapiens OX=9606 GN=PCNA PE=1 SV=1	P12004	PCNA	0	0	0	3	0	0	0	0	0	0	0	0
127	YLP motif-containing protein 1 (Fragment) OS=Homo sapiens OX=9606 GN=YLPM1 PE=1 SV=1	H0YIQ2 (+3)	YLPM1	0	0	0	0	0	0	0	0	0	0	0	3
128	Fascin OS=Homo sapiens OX=9606 GN=FSCN1 PE=1 SV=3	Q16658	FSCN1	0	0	0	3	0	0	0	0	0	0	0	0
129	Cell division cycle and apoptosis regulator protein 1 OS=Homo sapiens OX=9606 GN=CCAR1 PE=1 SV=2	Q8IX12 (+1)	CCAR1	0	0	0	0	0	0	0	0	0	2	0	0
130	Cluster of Uncharacterized protein OS=Homo sapiens OX=9606 PE=3 SV=1 (F5H423)	F5H423 [5]		0	0	0	2	0	0	0	0	0	0	0	0
130.1	Uncharacterized protein OS=Homo sapiens OX=9606 PE=3 SV=1	F5H423 (+2)		0	0	0	2	0	0	0	0	0	0	0	0
130.2	ADP-ribosylation factor 5 OS=Homo sapiens OX=9606 GN=ARF5 PE=1 SV=2	P84085 (+1)	ARF5	0	0	0	1	0	0	0	0	0	0	0	0
131	Zinc finger C3H1 domain-containing protein OS=Homo sapiens OX=9606 GN=ZFC3H1 PE=1 SV=3	O60293 (+1)	ZFC3H1	0	0	0	0	0	0	0	0	0	2	0	0
132	Peroxisomal multifunctional enzyme type 2 OS=Homo sapiens OX=9606 GN=HSD17B4 PE=1 SV=3	P51659	HSD17B4	0	0	0	2	0	0	0	0	0	0	0	0
133	Transcription activator BRG1 OS=Homo sapiens OX=9606 GN=SMARCA4 PE=1 SV=1	A0A0A0MT49 (+6)	SMARCA4	0	0	0	0	0	0	0	0	0	2	0	0
134	Trafficking protein particle complex subunit 9 OS=Homo sapiens OX=9606 GN=TRAPPC9 PE=1 SV=2	Q96Q05 (+1)	TRAPPC9	0	0	0	0	0	0	22	21	15	0	0	0
135	Isoform 2 of Cullin-2 OS=Homo sapiens OX=9606 GN=CUL2	Q13617-2	CUL2	0	0	0	0	0	0	11	8	17	3	1	1
136	Splicing factor 3B subunit 2 OS=Homo sapiens OX=9606 GN=SF3B2 PE=1 SV=2	Q13435	SF3B2	0	0	0	0	0	0	0	0	0	14	0	5
137	RuvB-like 1 OS=Homo sapiens OX=9606 GN=RUVBL1 PE=1 SV=1	Q9Y265	RUVBL1	0	0	0	0	0	0	0	0	0	10	3	8
138	X-ray repair cross-complementing protein 6 OS=Homo sapiens OX=9606 GN=XRCC6 PE=1 SV=2	P12956	XRCC6	0	0	0	2	0	0	0	0	0	9	0	9
139	116 kDa U5 small nuclear ribonucleoprotein component OS=Homo sapiens OX=9606 GN=EFTUD2 PE=1 SV=1	Q15029 (+2)	EFTUD2	0	0	0	0	0	0	0	0	0	10	0	5
140	Isoform 9 of Protein transport protein Sec31A OS=Homo sapiens OX=9606 GN=SEC31A	O94979-9 (+8)	SEC31A	0	0	0	0	0	0	0	0	0	8	2	6
141	Heterogeneous nuclear ribonucleoprotein U-like protein 1 OS=Homo sapiens OX=9606 GN=HNRNPUL1 PE=1 SV=2	Q9BUJ2 (+1)	HNRNPUL1	0	0	0	0	0	0	0	0	0	11	0	5
142	Splicing factor 3A subunit 3 OS=Homo sapiens OX=9606 GN=SF3A3 PE=1 SV=1	Q12874	SF3A3	0	0	0	0	0	1	0	0	0	5	1	4
143	Enhancer of mRNA-decapping protein 4 OS=Homo sapiens OX=9606 GN=EDC4 PE=1 SV=1	Q6P2E9	EDC4	0	0	0	0	0	0	0	0	0	7	1	1
144	THO complex subunit 5 homolog OS=Homo sapiens OX=9606 GN=THOC5 PE=1 SV=2	Q13769	THOC5	0	0	0	0	0	0	0	0	0	4	0	4
145	Cleavage and polyadenylation specificity factor subunit 1 OS=Homo sapiens OX=9606 GN=CPSF1 PE=1 SV=2	Q10570	CPSF1	0	0	0	0	0	0	0	0	0	5	0	4
146	DnaJ homolog subfamily A member 1 OS=Homo sapiens OX=9606 GN=DNAJA1 PE=1 SV=2	P31689 (+1)	DNAJA1	0	0	0	0	0	0	0	0	0	4	1	1
147	Putative RNA-binding protein 15 OS=Homo sapiens OX=9606 GN=RBM15 PE=1 SV=1	A0A087WWP4 (+4)	RBM15	0	0	0	0	0	0	0	0	0	6	0	2
148	Isoform 2 of Actin-like protein 6A OS=Homo sapiens OX=9606 GN=ACTL6A	O96019-2	ACTL6A	0	0	0	0	0	0	0	0	0	3	1	1
149	Integrator complex subunit 4 OS=Homo sapiens OX=9606 GN=INTS4 PE=1 SV=2	Q96HW7	INTS4	0	0	0	0	0	0	0	0	0	4	1	1
150	DBIRD complex subunit ZNF326 OS=Homo sapiens OX=9606 GN=ZNF326 PE=1 SV=2	Q5BKZ1	ZNF326	0	0	0	0	0	0	0	0	0	2	0	2
151	Ubiquitin-associated protein 2-like OS=Homo sapiens OX=9606 GN=UBAP2L PE=1 SV=2	F8W726 (+4)	UBAP2L	0	0	0	0	0	0	0	0	0	5	0	1
152	U2 snRNP-associated SURP motif-containing protein OS=Homo sapiens OX=9606 GN=U2SURP PE=1 SV=1	E7ET15 (+2)	U2SURP	0	0	0	0	0	0	0	0	0	3	0	2
153	Protein Red OS=Homo sapiens OX=9606 GN=IK PE=1 SV=3	Q13123	IK	0	0	0	0	0	0	0	0	0	3	0	2
154	Nucleolin OS=Homo sapiens OX=9606 GN=NCL PE=1 SV=3	P19338	NCL	0	0	0	1	0	0	0	0	0	2	1	1
155	Plakophilin-3 OS=Homo sapiens OX=9606 GN=PKP3 PE=1 SV=1	Q9Y446 (+1)	PKP3	0	0	0	0	0	0	0	0	0	2	0	2
156	Lamina-associated polypeptide 2, isoform alpha OS=Homo sapiens OX=9606 GN=TMPO PE=1 SV=2	P42166	TMPO	0	0	0	0	0	0	0	0	0	2	0	1
157	TOX high mobility group box family member 4 OS=Homo sapiens OX=9606 GN=TOX4 PE=1 SV=1	O94842 (+2)	TOX4	0	0	0	0	0	0	0	0	0	2	0	1
158	Proline-, glutamic acid- and leucine-rich protein 1 OS=Homo sapiens OX=9606 GN=PELP1 PE=1 SV=2	C9JFV4 (+1)	PELP1	0	0	0	0	0	0	0	0	0	2	0	2
159	Gem-associated protein 4 OS=Homo sapiens OX=9606 GN=GEMIN4 PE=1 SV=1	I3L2C7 (+1)	GEMIN4	0	0	0	0	0	0	0	0	0	2	0	1
160	Unconventional myosin-Ie OS=Homo sapiens OX=9606 GN=MYO1E PE=1 SV=2	Q12965	MYO1E	0	0	0	0	0	0	0	0	0	3	0	0
161	Elongation factor 1-delta OS=Homo sapiens OX=9606 GN=EEF1D PE=1 SV=5	P29692	EEF1D	0	0	0	5	0	0	0	0	0	0	0	0
162	Serine hydroxymethyltransferase, mitochondrial OS=Homo sapiens OX=9606 GN=SHMT2 PE=1 SV=3	P34897 (+2)	SHMT2	0	0	0	3	0	0	0	0	0	0	0	0
163	Protein POF1B OS=Homo sapiens OX=9606 GN=POF1B PE=1 SV=3	Q8WVV4 (+1)	POF1B	0	0	0	0	0	0	0	0	0	0	0	3
164	Threonine--tRNA ligase, cytoplasmic OS=Homo sapiens OX=9606 GN=TARS PE=1 SV=3	P26639 (+1)	TARS	0	0	0	2	0	0	0	0	0	0	0	0
165	Isoform 3 of 26S proteasome non-ATPase regulatory subunit 2 OS=Homo sapiens OX=9606 GN=PSMD2	Q13200-3	PSMD2	0	0	0	0	0	0	0	0	0	2	0	0
166	RNA-binding Raly-like protein OS=Homo sapiens OX=9606 GN=RALYL PE=1 SV=1	B3KT61 (+3)	RALYL	0	0	0	0	0	0	0	0	0	0	0	2
167	Ras GTPase-activating protein-binding protein 1 OS=Homo sapiens OX=9606 GN=G3BP1 PE=1 SV=1	Q13283	G3BP1	0	0	0	3	0	0	0	0	0	0	0	0
168	Integrator complex subunit 1 OS=Homo sapiens OX=9606 GN=INTS1 PE=1 SV=2	Q8N201	INTS1	0	0	0	0	0	0	0	0	0	2	0	0
169	Neutrophil gelatinase-associated lipocalin OS=Homo sapiens OX=9606 GN=LCN2 PE=1 SV=2	P80188 (+1)	LCN2	0	0	0	0	0	0	2	0	0	0	0	0
170	Complement C3 OS=Homo sapiens OX=9606 GN=C3 PE=1 SV=2	P01024	C3	0	0	0	2	0	0	0	0	0	0	0	0
171	Far upstream element-binding protein 3 OS=Homo sapiens OX=9606 GN=FUBP3 PE=1 SV=2	Q96I24	FUBP3	0	0	0	11	9	11	7	6	4	10	3	8
172	L-lactate dehydrogenase A chain OS=Homo sapiens OX=9606 GN=LDHA PE=1 SV=2	P00338	LDHA	0	0	0	3	6	5	2	0	5	1	0	3
173	Isoform 2 of Far upstream element-binding protein 1 OS=Homo sapiens OX=9606 GN=FUBP1	Q96AE4-2	FUBP1	0	0	0	4	3	0	0	0	0	0	0	2
174	Alpha-2-HS-glycoprotein OS=Bos taurus OX=9913 GN=AHSG PE=1 SV=2	cRAPR1	AHSG	0	0	0	12	5	3	0	1	0	0	0	0
175	Protein SET OS=Homo sapiens OX=9606 GN=SET PE=1 SV=1	A0A0C4DFV9 (+3)	SET	0	0	0	4	4	3	0	1	0	0	0	1
176	L-lactate dehydrogenase B chain OS=Homo sapiens OX=9606 GN=LDHB PE=1 SV=2	P07195	LDHB	0	0	0	4	6	7	2	0	3	1	0	1
177	Peptidyl-prolyl cis-trans isomerase B OS=Homo sapiens OX=9606 GN=PPIB PE=1 SV=2	P23284	PPIB	0	0	0	6	3	3	2	0	1	0	0	0
178	Isoform 2 of Phosphoglycerate kinase 1 OS=Homo sapiens OX=9606 GN=PGK1	P00558-2	PGK1	0	0	0	9	5	7	3	0	2	0	0	2
179	60 kDa heat shock protein, mitochondrial OS=Homo sapiens OX=9606 GN=HSPD1 PE=1 SV=2	P10809	HSPD1	0	0	0	12	2	0	0	0	0	17	9	12
180	Filamin-B OS=Homo sapiens OX=9606 GN=FLNB PE=1 SV=1	E7EN95 (+7)	FLNB	0	0	0	16	2	1	0	0	0	0	0	0
181	Interferon regulatory factor 2-binding protein 2 OS=Homo sapiens OX=9606 GN=IRF2BP2 PE=1 SV=2	Q7Z5L9 (+1)	IRF2BP2	0	0	0	2	2	3	2	2	4	2	0	1
182	Cofilin-1 OS=Homo sapiens OX=9606 GN=CFL1 PE=1 SV=1	E9PK25 (+2)	CFL1	0	0	0	5	2	3	0	0	1	0	0	0
183	Heterogeneous nuclear ribonucleoprotein F OS=Homo sapiens OX=9606 GN=HNRNPF PE=1 SV=3	P52597	HNRNPF	0	0	0	2	1	1	0	0	0	5	3	3
184	High mobility group protein B1 OS=Homo sapiens OX=9606 GN=HMGB1 PE=1 SV=3	P09429 (+1)	HMGB1	0	0	0	2	1	0	0	0	0	0	0	0
185	Pyruvate carboxylase, mitochondrial OS=Homo sapiens OX=9606 GN=PC PE=1 SV=2	P11498	PC	0	0	0	1	2	2	0	0	0	0	0	0
186	Creatine kinase B-type OS=Homo sapiens OX=9606 GN=CKB PE=1 SV=1	P12277	CKB	0	0	0	1	2	2	0	0	1	0	0	0
187	Probable ATP-dependent RNA helicase DDX17 OS=Homo sapiens OX=9606 GN=DDX17 PE=1 SV=1	A0A1W2PQ51	DDX17	0	0	0	2	2	1	0	0	0	16	5	13
188	Nucleophosmin OS=Homo sapiens OX=9606 GN=NPM1 PE=1 SV=2	P06748	NPM1	0	0	0	4	2	2	0	0	1	1	0	1
189	ATP synthase subunit alpha, mitochondrial OS=Homo sapiens OX=9606 GN=ATP5F1A PE=1 SV=1	P25705 (+2)	ATP5F1A	0	0	0	6	2	1	0	0	0	0	0	0
190	Fructose-bisphosphate aldolase A OS=Homo sapiens OX=9606 GN=ALDOA PE=1 SV=2	P04075 (+1)	ALDOA	0	0	0	6	2	1	1	0	0	0	0	2
191	Annexin A1 OS=Homo sapiens OX=9606 GN=ANXA1 PE=1 SV=2	P04083	ANXA1	0	0	0	7	1	2	0	1	0	0	0	0
192	GTP-binding nuclear protein Ran (Fragment) OS=Homo sapiens OX=9606 GN=RAN PE=1 SV=1	J3KQE5 (+2)	RAN	0	0	0	3	1	1	2	1	1	1	0	0
193	40S ribosomal protein SA OS=Homo sapiens OX=9606 GN=RPSA PE=1 SV=1	A0A0C4DG17 (+2)	RPSA	0	0	0	4	1	1	0	0	0	4	2	3
194	Protein S100-A11 OS=Homo sapiens OX=9606 GN=S100A11 PE=1 SV=2	P31949	S100A11	0	0	0	2	2	1	0	0	0	0	0	1
195	60S acidic ribosomal protein P0 OS=Homo sapiens OX=9606 GN=RPLP0 PE=1 SV=1	P05388	RPLP0	0	0	0	3	2	2	0	0	0	1	0	2
196	Triosephosphate isomerase OS=Homo sapiens OX=9606 GN=TPI1 PE=1 SV=3	P60174 (+1)	TPI1	0	0	0	9	2	4	4	0	3	1	0	3
197	Isoform 2 of Heterogeneous nuclear ribonucleoprotein A1 OS=Homo sapiens OX=9606 GN=HNRNPA1	P09651-3	HNRNPA1	0	0	0	6	1	2	0	0	0	6	1	6
198	Inter-alpha-trypsin inhibitor heavy chain H3 OS=Homo sapiens OX=9606 GN=ITIH3 PE=1 SV=1	A0A087WW43 (+2)	ITIH3	0	0	0	3	1	0	0	0	0	0	0	0
199	Transketolase OS=Homo sapiens OX=9606 GN=TKT PE=1 SV=3	P29401 (+1)	TKT	0	0	0	5	1	6	4	0	1	2	0	1
200	40S ribosomal protein S4, X isoform OS=Homo sapiens OX=9606 GN=RPS4X PE=1 SV=2	P62701	RPS4X	0	0	0	3	1	0	0	0	0	0	0	0
201	Splicing factor 3A subunit 1 OS=Homo sapiens OX=9606 GN=SF3A1 PE=1 SV=1	Q15459	SF3A1	0	0	0	0	1	1	0	0	0	12	4	12
202	60S ribosomal protein L9 (Fragment) OS=Homo sapiens OX=9606 GN=RPL9 PE=1 SV=8	D6RAN4 (+3)	RPL9	0	0	0	2	1	0	0	0	0	0	0	0
203	Profilin-1 OS=Homo sapiens OX=9606 GN=PFN1 PE=1 SV=2	P07737	PFN1	0	0	0	4	3	1	0	0	0	0	0	0
204	Ras-related protein Rab-7a OS=Homo sapiens OX=9606 GN=RAB7A PE=1 SV=1	P51149	RAB7A	0	0	0	3	1	1	0	0	0	0	0	1
205	Isoform 2 of Voltage-dependent anion-selective channel protein 2 OS=Homo sapiens OX=9606 GN=VDAC2	P45880-2 (+3)	VDAC2	0	0	0	2	1	0	0	0	0	0	0	0
206	Complement component 1 Q subcomponent-binding protein, mitochondrial OS=Homo sapiens OX=9606 GN=C1QBP PE=1 SV=1	Q07021	C1QBP	0	0	0	4	1	0	0	0	0	0	0	0
207	ATP synthase subunit beta, mitochondrial OS=Homo sapiens OX=9606 GN=ATP5F1B PE=1 SV=3	P06576	ATP5F1B	0	0	0	7	1	2	0	0	0	0	0	0
208	60S ribosomal protein L14 OS=Homo sapiens OX=9606 GN=RPL14 PE=1 SV=1	E7EPB3 (+1)	RPL14	0	0	0	2	1	1	0	0	0	0	0	0
209	40S ribosomal protein S3 OS=Homo sapiens OX=9606 GN=RPS3 PE=1 SV=1	E9PL09 (+2)	RPS3	0	0	0	1	1	1	0	0	0	4	1	2
210	Heat shock protein beta-1 OS=Homo sapiens OX=9606 GN=HSPB1 PE=1 SV=2	P04792	HSPB1	0	0	0	0	0	1	0	0	0	7	2	18
211	T-complex protein 1 subunit eta OS=Homo sapiens OX=9606 GN=CCT7 PE=1 SV=2	Q99832 (+2)	CCT7	0	0	0	2	0	0	0	0	0	0	0	0
212	Malate dehydrogenase, mitochondrial OS=Homo sapiens OX=9606 GN=MDH2 PE=1 SV=3	P40926	MDH2	0	0	0	3	0	1	0	0	0	0	0	0
213	Glucose-6-phosphate isomerase OS=Homo sapiens OX=9606 GN=GPI PE=1 SV=4	P06744	GPI	0	0	0	2	0	0	0	0	0	0	0	0
214	Peroxiredoxin-6 OS=Homo sapiens OX=9606 GN=PRDX6 PE=1 SV=3	P30041	PRDX6	0	0	0	3	0	0	0	0	0	0	0	0
215	Heterogeneous nuclear ribonucleoprotein D0 (Fragment) OS=Homo sapiens OX=9606 GN=HNRNPD PE=1 SV=1	D6RAF8	HNRNPD	0	0	0	3	0	1	0	0	0	3	0	2
216	40S ribosomal protein S2 (Fragment) OS=Homo sapiens OX=9606 GN=RPS2 PE=1 SV=1	H0YEN5 (+1)	RPS2	0	0	0	4	0	0	0	0	0	0	0	0
217	Protein arginine N-methyltransferase 1 OS=Homo sapiens OX=9606 GN=PRMT1 PE=1 SV=1	E9PKG1 (+3)	PRMT1	0	0	0	2	0	0	0	0	0	0	0	0
218	Serine/arginine-rich-splicing factor 7 OS=Homo sapiens OX=9606 GN=SRSF7 PE=1 SV=1	A0A0B4J1Z1 (+5)	SRSF7	0	0	0	1	0	0	0	0	0	2	0	1
219	Thioredoxin OS=Homo sapiens GN=TXN PE=1 SV=3	cRAP106	TXN	0	0	0	1	0	0	0	0	0	0	0	6
220	Nuclear cap-binding protein subunit 1 OS=Homo sapiens OX=9606 GN=NCBP1 PE=1 SV=1	Q09161	NCBP1	0	0	0	1	0	0	0	0	0	4	0	3
221	Neutral alpha-glucosidase AB OS=Homo sapiens OX=9606 GN=GANAB PE=1 SV=1	E9PKU7 (+3)	GANAB	0	0	0	5	0	0	0	0	0	0	0	0
222	Mevalonate kinase OS=Homo sapiens OX=9606 GN=MVK PE=1 SV=1	F5H8H2 (+1)	MVK	0	0	0	0	0	0	5	5	4	2	1	1
223	ATP-dependent 6-phosphofructokinase, platelet type OS=Homo sapiens OX=9606 GN=PFKP PE=1 SV=2	Q01813	PFKP	0	0	0	1	0	0	0	0	0	31	4	19
224	Trafficking protein particle complex subunit 10 OS=Homo sapiens OX=9606 GN=TRAPPC10 PE=1 SV=2	P48553	TRAPPC10	0	0	0	0	0	0	14	9	11	0	0	0
225	Tight junction protein ZO-2 OS=Homo sapiens OX=9606 GN=TJP2 PE=1 SV=2	Q9UDY2 (+2)	TJP2	0	0	0	0	0	0	0	0	0	11	6	15
226	Heterogeneous nuclear ribonucleoprotein U OS=Homo sapiens OX=9606 GN=HNRNPU PE=1 SV=1	A0A1W2PPS1	HNRNPU	0	0	0	6	0	0	0	0	0	15	0	7
227	ATP-dependent 6-phosphofructokinase, muscle type OS=Homo sapiens OX=9606 GN=PFKM PE=1 SV=2	P08237	PFKM	0	0	0	0	0	0	0	0	0	11	1	4
228	Myopalladin OS=Homo sapiens OX=9606 GN=MYPN PE=1 SV=1	A0A087WX60 (+2)	MYPN	0	0	0	0	0	0	0	0	0	10	1	5
229	Double-stranded RNA-specific adenosine deaminase (Fragment) OS=Homo sapiens OX=9606 GN=ADAR PE=1 SV=1	H0YCK3 (+4)	ADAR	0	0	0	0	0	0	0	0	0	11	0	5
230	Cleavage and polyadenylation specific factor 3, 73kDa, isoform CRA_b OS=Homo sapiens OX=9606 GN=CPSF3 PE=1 SV=1	G5E9W3 (+1)	CPSF3	0	0	0	0	0	0	0	0	0	5	1	5
231	Protein SEC13 homolog OS=Homo sapiens OX=9606 GN=SEC13 PE=1 SV=3	P55735 (+3)	SEC13	0	0	0	0	0	0	0	0	0	5	2	3
232	40S ribosomal protein S3a OS=Homo sapiens OX=9606 GN=RPS3A PE=1 SV=2	P61247 (+2)	RPS3A	0	0	0	3	0	0	0	0	0	2	0	1
233	Serine protease 56 OS=Homo sapiens OX=9606 GN=PRSS56 PE=1 SV=1	P0CW18 (+1)	PRSS56	0	0	0	0	0	0	0	0	0	3	1	3
234	Filamin-A OS=Homo sapiens OX=9606 GN=FLNA PE=1 SV=4	P21333	FLNA	0	0	0	6	0	0	0	0	0	0	0	0
235	Replication factor C subunit 2 OS=Homo sapiens OX=9606 GN=RFC2 PE=1 SV=3	P35250 (+1)	RFC2	0	0	0	0	0	0	0	0	0	0	1	2
236	Serine/threonine-protein phosphatase 2A 65 kDa regulatory subunit A alpha isoform OS=Homo sapiens OX=9606 GN=PPP2R1A PE=1 SV=4	P30153	PPP2R1A	0	0	0	1	0	0	0	0	0	3	0	1
237	RNA-binding protein 26 OS=Homo sapiens OX=9606 GN=RBM26 PE=1 SV=1	A0A087X0H9 (+3)	RBM26	0	0	0	0	0	0	0	0	0	3	0	0
238	Transferrin receptor (P90, CD71), isoform CRA_c OS=Homo sapiens OX=9606 GN=TFRC PE=1 SV=1	G3V0E5 (+1)	TFRC	0	0	0	3	0	0	0	0	0	0	0	0
239	RNA-binding protein 4 OS=Homo sapiens OX=9606 GN=RBM4 PE=1 SV=1	Q9BWF3	RBM4	0	0	0	0	0	0	0	0	0	3	0	3
240	U4/U6 small nuclear ribonucleoprotein Prp4 OS=Homo sapiens OX=9606 GN=PRPF4 PE=1 SV=2	O43172 (+1)	PRPF4	0	0	0	0	0	0	0	0	0	3	0	2
241	Tropomyosin alpha-3 chain OS=Homo sapiens OX=9606 GN=TPM3 PE=1 SV=1	A0A087WWU8 (+3)	TPM3	0	0	0	3	0	0	0	0	0	0	0	1
242	Polymerase delta-interacting protein 3 OS=Homo sapiens OX=9606 GN=POLDIP3 PE=1 SV=2	Q9BY77	POLDIP3	0	0	0	0	0	0	0	0	0	3	0	2
243	Isoform 2AB of Catenin delta-1 OS=Homo sapiens OX=9606 GN=CTNND1	O60716-10 (+7)	CTNND1	0	0	0	0	0	0	0	0	0	3	0	0
244	40S ribosomal protein S7 OS=Homo sapiens OX=9606 GN=RPS7 PE=1 SV=1	B5MCP9 (+1)	RPS7	0	0	0	4	0	0	0	0	0	0	0	0
245	Tuftelin-interacting protein 11 OS=Homo sapiens OX=9606 GN=TFIP11 PE=1 SV=1	Q9UBB9	TFIP11	0	0	0	0	0	0	0	0	0	2	0	1
246	U4/U6 small nuclear ribonucleoprotein Prp3 OS=Homo sapiens OX=9606 GN=PRPF3 PE=1 SV=2	O43395	PRPF3	0	0	0	0	0	0	0	0	0	2	0	1
247	Integrator complex subunit 6 OS=Homo sapiens OX=9606 GN=INTS6 PE=1 SV=1	Q9UL03 (+1)	INTS6	0	0	0	0	0	0	0	0	0	2	0	1
248	Bcl-2-associated transcription factor 1 (Fragment) OS=Homo sapiens OX=9606 GN=BCLAF1 PE=1 SV=8	E9PK09 (+2)	BCLAF1	0	0	0	0	0	0	0	0	0	1	0	2
249	Alpha-actinin-1 OS=Homo sapiens OX=9606 GN=ACTN1 PE=1 SV=1	H9KV75 (+4)	ACTN1	0	0	0	4	0	0	0	0	0	0	0	0
250	Protein disulfide-isomerase A3 OS=Homo sapiens OX=9606 GN=PDIA3 PE=1 SV=4	P30101	PDIA3	0	0	0	4	0	0	0	0	0	0	0	0
251	Protein disulfide-isomerase A6 OS=Homo sapiens OX=9606 GN=PDIA6 PE=1 SV=1	Q15084 (+4)	PDIA6	0	0	0	2	0	1	0	0	0	0	0	0
252	Heterogeneous nuclear ribonucleoprotein H3 OS=Homo sapiens OX=9606 GN=HNRNPH3 PE=1 SV=2	P31942 (+1)	HNRNPH3	0	0	0	2	0	0	0	0	0	0	0	1
253	Importin-7 OS=Homo sapiens OX=9606 GN=IPO7 PE=1 SV=1	O95373	IPO7	0	0	0	3	0	0	0	0	0	0	0	0
254	Paired amphipathic helix protein Sin3a OS=Homo sapiens OX=9606 GN=SIN3A PE=1 SV=2	Q96ST3	SIN3A	0	0	0	0	0	0	0	0	0	2	0	0
255	Stress-induced-phosphoprotein 1 OS=Homo sapiens OX=9606 GN=STIP1 PE=1 SV=1	P31948 (+2)	STIP1	0	0	0	2	0	0	0	0	0	0	0	0
256	S-adenosylmethionine synthase isoform type-2 OS=Homo sapiens OX=9606 GN=MAT2A PE=1 SV=1	P31153 (+1)	MAT2A	0	0	0	2	0	0	0	0	0	0	0	0
257	Long-chain-fatty-acid--CoA ligase 1 OS=Homo sapiens OX=9606 GN=ACSL1 PE=1 SV=1	B7Z3Z9 (+4)	ACSL1	0	0	0	0	0	0	0	0	0	2	0	0
258	Heat shock protein 75 kDa, mitochondrial OS=Homo sapiens OX=9606 GN=TRAP1 PE=1 SV=3	Q12931 (+1)	TRAP1	0	0	0	2	0	0	0	0	0	0	0	0
259	RNA-binding protein 14 OS=Homo sapiens OX=9606 GN=RBM14 PE=1 SV=2	Q96PK6	RBM14	0	0	0	0	0	0	0	0	1	41	40	35
260	CAD protein OS=Homo sapiens OX=9606 GN=CAD PE=1 SV=3	P27708	CAD	0	0	0	1	0	0	0	0	0	31	9	18
261	Matrin-3 OS=Homo sapiens OX=9606 GN=MATR3 PE=1 SV=2	P43243	MATR3	0	0	0	2	0	0	0	0	0	26	6	16
262	Splicing factor 3B subunit 1 OS=Homo sapiens OX=9606 GN=SF3B1 PE=1 SV=3	O75533	SF3B1	0	0	0	0	0	0	0	0	0	28	3	18
263	Homer protein homolog 1 OS=Homo sapiens OX=9606 GN=HOMER1 PE=1 SV=2	Q86YM7	HOMER1	0	0	0	0	0	0	12	12	12	0	0	0
264	RuvB-like 2 OS=Homo sapiens OX=9606 GN=RUVBL2 PE=1 SV=3	Q9Y230	RUVBL2	0	0	0	1	0	0	0	0	0	13	1	11
265	Homer protein homolog 3 OS=Homo sapiens OX=9606 GN=HOMER3 PE=1 SV=2	Q9NSC5	HOMER3	0	0	0	0	0	0	8	8	7	0	0	0
266	Heterogeneous nuclear ribonucleoprotein R OS=Homo sapiens OX=9606 GN=HNRNPR PE=1 SV=1	O43390	HNRNPR	0	0	0	2	0	0	0	0	0	14	1	7
267	U5 small nuclear ribonucleoprotein 200 kDa helicase OS=Homo sapiens OX=9606 GN=SNRNP200 PE=1 SV=2	O75643	SNRNP200	0	0	0	0	0	0	0	0	0	18	0	9
268	Pre-mRNA-processing factor 19 OS=Homo sapiens OX=9606 GN=PRPF19 PE=1 SV=1	Q9UMS4	PRPF19	0	0	0	2	0	0	0	0	0	16	1	8
269	Serine protease HTRA2, mitochondrial OS=Homo sapiens OX=9606 GN=HTRA2 PE=1 SV=2	O43464	HTRA2	0	0	0	0	0	0	0	0	0	9	13	6
270	ATP-dependent 6-phosphofructokinase, liver type OS=Homo sapiens OX=9606 GN=PFKL PE=1 SV=6	P17858	PFKL	0	0	0	0	0	0	0	0	0	14	4	7
271	Uncharacterized protein C7orf43 OS=Homo sapiens OX=9606 GN=C7orf43 PE=1 SV=2	Q8WVR3	C7orf43	0	0	0	0	0	0	6	5	7	0	0	0
272	Isoform 2 of Homer protein homolog 2 OS=Homo sapiens OX=9606 GN=HOMER2	Q9NSB8-2	HOMER2	0	0	0	0	0	0	8	5	7	0	0	0
273	Trafficking protein particle complex subunit 3 OS=Homo sapiens OX=9606 GN=TRAPPC3 PE=1 SV=1	O43617 (+1)	TRAPPC3	0	0	0	0	0	0	5	7	7	0	0	0
274	Zinc finger CCCH domain-containing protein 14 OS=Homo sapiens OX=9606 GN=ZC3H14 PE=1 SV=1	Q6PJT7 (+2)	ZC3H14	0	0	0	0	0	0	0	0	0	7	2	3
275	Interleukin enhancer-binding factor 2 OS=Homo sapiens OX=9606 GN=ILF2 PE=1 SV=1	B4DY09 (+1)	ILF2	0	0	0	1	0	0	0	0	0	8	0	5
276	Splicing factor 45 OS=Homo sapiens OX=9606 GN=RBM17 PE=1 SV=1	Q96I25	RBM17	0	0	0	0	0	0	0	0	0	7	0	6
277	Trafficking protein particle complex subunit 5 OS=Homo sapiens OX=9606 GN=TRAPPC5 PE=1 SV=1	Q8IUR0	TRAPPC5	0	0	0	0	0	0	4	4	4	0	0	0
278	Zinc finger CCCH domain-containing protein 11A OS=Homo sapiens OX=9606 GN=ZC3H11A PE=1 SV=3	O75152	ZC3H11A	0	0	0	0	0	0	0	0	0	8	2	3
279	Transformer-2 protein homolog beta OS=Homo sapiens OX=9606 GN=TRA2B PE=1 SV=1	P62995 (+1)	TRA2B	0	0	0	1	0	0	0	0	0	4	0	2
280	Heterogeneous nuclear ribonucleoprotein Q OS=Homo sapiens OX=9606 GN=SYNCRIP PE=1 SV=2	O60506 (+1)	SYNCRIP	0	0	0	2	0	0	0	0	0	4	1	2
281	THO complex subunit 1 OS=Homo sapiens OX=9606 GN=THOC1 PE=1 SV=1	A0A087WWS1 (+1)	THOC1	0	0	0	0	0	0	0	0	0	6	0	3
282	Heterogeneous nuclear ribonucleoprotein A3 OS=Homo sapiens OX=9606 GN=HNRNPA3 PE=1 SV=2	P51991	HNRNPA3	0	0	0	0	0	0	0	0	0	7	0	6
283	RNA-binding protein Raly (Fragment) OS=Homo sapiens OX=9606 GN=RALY PE=1 SV=1	Q5QPL9 (+2)	RALY	0	0	0	0	0	0	0	0	0	4	0	4
284	Symplekin OS=Homo sapiens OX=9606 GN=SYMPK PE=1 SV=2	Q92797	SYMPK	0	0	0	0	0	0	0	0	0	5	0	3
285	Trafficking protein particle complex subunit 4 OS=Homo sapiens OX=9606 GN=TRAPPC4 PE=1 SV=1	E9PN70 (+1)	TRAPPC4	0	0	0	0	0	0	3	3	4	0	0	0
286	Serine/arginine-rich-splicing factor 1 OS=Homo sapiens OX=9606 GN=SRSF1 PE=1 SV=1	J3KTL2 (+1)	SRSF1	0	0	0	1	0	0	0	0	0	6	0	4
287	DnaJ homolog subfamily A member 2 OS=Homo sapiens OX=9606 GN=DNAJA2 PE=1 SV=1	O60884	DNAJA2	0	0	0	0	0	0	0	0	0	2	5	1
288	Carbamoyl-phosphate synthase [ammonia], mitochondrial OS=Homo sapiens OX=9606 GN=CPS1 PE=1 SV=2	P31327 (+1)	CPS1	0	0	0	7	0	1	0	0	0	0	0	0
289	ATP-dependent RNA helicase DDX3X OS=Homo sapiens OX=9606 GN=DDX3X PE=1 SV=1	A0A0D9SFB3 (+2)	DDX3X	0	0	0	1	0	0	0	0	0	3	0	4
290	Intestinal-type alkaline phosphatase OS=Homo sapiens OX=9606 GN=ALPI PE=1 SV=2	P09923	ALPI	0	0	0	0	0	1	0	0	0	6	0	2
291	Cleavage stimulation factor subunit 2 OS=Homo sapiens OX=9606 GN=CSTF2 PE=1 SV=1	E7EWR4 (+2)	CSTF2	0	0	0	0	0	0	0	0	0	3	1	4
292	RNA-binding protein FUS OS=Homo sapiens OX=9606 GN=FUS PE=1 SV=1	H3BPE7 (+2)	FUS	0	0	0	0	0	0	0	0	0	3	0	5
293	Cleavage and polyadenylation specificity factor subunit 2 OS=Homo sapiens OX=9606 GN=CPSF2 PE=1 SV=2	Q9P2I0	CPSF2	0	0	0	0	0	0	0	0	0	5	0	3
294	Single-stranded DNA-binding protein, mitochondrial OS=Homo sapiens OX=9606 GN=SSBP1 PE=1 SV=1	Q04837	SSBP1	0	0	0	1	0	0	2	2	2	0	0	0
295	U1 small nuclear ribonucleoprotein A OS=Homo sapiens OX=9606 GN=SNRPA PE=1 SV=3	P09012	SNRPA	0	0	0	1	0	0	0	0	0	2	0	2
296	ATP-binding cassette sub-family F member 2 OS=Homo sapiens OX=9606 GN=ABCF2 PE=1 SV=2	Q9UG63 (+1)	ABCF2	0	0	0	0	0	0	0	0	0	3	0	3
297	Isoform 2 of Double-strand break repair protein MRE11 OS=Homo sapiens OX=9606 GN=MRE11	P49959-2	MRE11	0	0	0	0	0	0	0	0	0	5	0	3
298	TAR DNA-binding protein 43 (Fragment) OS=Homo sapiens OX=9606 GN=TARDBP PE=1 SV=1	A0A087WX29 (+1)	TARDBP	0	0	0	1	0	0	0	0	0	3	0	2
299	Splicing factor 1 OS=Homo sapiens OX=9606 GN=SF1 PE=1 SV=4	Q15637 (+4)	SF1	0	0	0	0	0	0	0	0	0	3	1	2
300	Isoform 2 of Small nuclear ribonucleoprotein-associated protein N OS=Homo sapiens OX=9606 GN=SNRPN	P63162-2	SNRPN	0	0	0	0	0	0	0	0	0	2	0	3
301	F-box-like/WD repeat-containing protein TBL1XR1 OS=Homo sapiens OX=9606 GN=TBL1XR1 PE=1 SV=1	A0A0D9SF63 (+1)	TBL1XR1	0	0	0	0	0	0	0	0	0	4	0	3
302	Suprabasin OS=Homo sapiens OX=9606 GN=SBSN PE=1 SV=2	Q6UWP8	SBSN	0	0	0	0	0	0	0	0	0	0	4	4
303	Calcium homeostasis endoplasmic reticulum protein OS=Homo sapiens OX=9606 GN=CHERP PE=1 SV=1	J3QK89 (+1)	CHERP	0	0	0	0	0	0	0	0	0	4	0	2
304	Poly(U)-binding-splicing factor PUF60 (Fragment) OS=Homo sapiens OX=9606 GN=PUF60 PE=1 SV=1	A0A0J9YXJ8 (+2)	PUF60	0	0	0	1	0	0	0	0	0	1	0	3
305	Pre-mRNA 3'-end-processing factor FIP1 OS=Homo sapiens OX=9606 GN=FIP1L1 PE=1 SV=1	Q6UN15 (+3)	FIP1L1	0	0	0	0	0	0	0	0	0	4	1	2
306	Cell division cycle 5-like protein OS=Homo sapiens OX=9606 GN=CDC5L PE=1 SV=2	Q99459	CDC5L	0	0	0	0	0	0	0	0	0	4	1	1
307	Serine/threonine-protein phosphatase (Fragment) OS=Homo sapiens OX=9606 GN=PPP1CA PE=1 SV=1	E9PMD7 (+1)	PPP1CA	0	0	0	1	0	0	0	0	0	3	0	3
308	Isoform 6 of RNA binding protein fox-1 homolog 2 OS=Homo sapiens OX=9606 GN=RBFOX2	O43251-6 (+1)	RBFOX2	0	0	0	0	0	0	0	0	0	2	0	3
309	Replication factor C subunit 4 OS=Homo sapiens OX=9606 GN=RFC4 PE=1 SV=2	P35249	RFC4	0	0	0	0	0	0	0	0	0	5	0	2
310	Splicing factor 3A subunit 2 OS=Homo sapiens OX=9606 GN=SF3A2 PE=1 SV=2	Q15428	SF3A2	0	0	0	0	0	0	0	0	0	3	0	1
311	WD repeat-containing protein 18 (Fragment) OS=Homo sapiens OX=9606 GN=WDR18 PE=1 SV=1	A0A0A0MQU0 (+2)	WDR18	0	0	0	0	0	0	0	0	0	2	1	2
312	Isoform 2 of ELAV-like protein 1 OS=Homo sapiens OX=9606 GN=ELAVL1	Q15717-2	ELAVL1	0	0	0	0	0	0	0	0	0	2	0	1
313	Non-POU domain-containing octamer-binding protein OS=Homo sapiens OX=9606 GN=NONO PE=1 SV=4	Q15233 (+1)	NONO	0	0	0	0	0	0	0	0	0	2	0	1
314	Receptor of-activated protein C kinase 1 OS=Homo sapiens OX=9606 GN=RACK1 PE=1 SV=1	J3KPE3 (+1)	RACK1	0	0	0	4	0	0	0	0	0	1	0	0
315	Heterogeneous nuclear ribonucleoprotein D-like OS=Homo sapiens OX=9606 GN=HNRNPDL PE=1 SV=3	O14979 (+1)	HNRNPDL	0	0	0	3	0	0	0	0	0	0	0	2
316	Host cell factor 1 OS=Homo sapiens OX=9606 GN=HCFC1 PE=1 SV=2	A6NEM2 (+3)	HCFC1	0	0	0	0	0	0	0	0	0	2	0	2
317	Transcription intermediary factor 1-beta OS=Homo sapiens OX=9606 GN=TRIM28 PE=1 SV=5	Q13263 (+1)	TRIM28	0	0	0	3	0	0	0	0	0	0	0	3
318	UDP-N-acetylglucosamine--peptide N-acetylglucosaminyltransferase 110 kDa subunit OS=Homo sapiens OX=9606 GN=OGT PE=1 SV=3	O15294 (+3)	OGT	0	0	0	0	0	0	0	0	0	2	0	3
319	Exosome RNA helicase MTR4 OS=Homo sapiens OX=9606 GN=MTREX PE=1 SV=3	P42285	MTREX	0	0	0	0	0	0	0	0	0	3	0	2
320	Isoform 2 of 5'-3' exoribonuclease 2 OS=Homo sapiens OX=9606 GN=XRN2	Q9H0D6-2	XRN2	0	0	0	0	0	0	0	0	0	3	0	2
321	U2 snRNP auxiliary factor large subunit OS=Homo sapiens OX=9606 GN=U2AF2 PE=1 SV=1	K7ENG2	U2AF2	0	0	0	1	0	0	0	0	0	3	0	0
322	Lysine-specific histone demethylase 1A OS=Homo sapiens OX=9606 GN=KDM1A PE=1 SV=2	O60341	KDM1A	0	0	0	0	0	0	0	0	0	3	0	1
323	Ubiquitin-like modifier-activating enzyme 1 OS=Homo sapiens OX=9606 GN=UBA1 PE=1 SV=3	P22314 (+1)	UBA1	0	0	0	6	0	0	0	0	0	0	0	0
324	Cleavage and polyadenylation specificity factor subunit 5 OS=Homo sapiens OX=9606 GN=NUDT21 PE=1 SV=1	O43809	NUDT21	0	0	0	1	0	0	0	0	0	3	0	1
325	BAG family molecular chaperone regulator 5 OS=Homo sapiens OX=9606 GN=BAG5 PE=1 SV=1	Q9UL15 (+1)	BAG5	0	0	0	0	0	0	1	3	1	0	0	0
326	Cystatin-A OS=Homo sapiens OX=9606 GN=CSTA PE=1 SV=1	P01040	CSTA	0	0	0	0	0	0	0	0	0	0	1	2
327	Elongation factor 1-gamma OS=Homo sapiens OX=9606 GN=EEF1G PE=1 SV=3	P26641 (+1)	EEF1G	0	0	0	2	0	0	0	0	1	0	0	0
328	RNA-binding protein EWS OS=Homo sapiens OX=9606 GN=EWSR1 PE=1 SV=1	B0QYK0 (+4)	EWSR1	0	0	0	0	0	0	0	0	0	2	0	2
329	Ribosomal biogenesis protein LAS1L OS=Homo sapiens OX=9606 GN=LAS1L PE=1 SV=2	Q9Y4W2 (+2)	LAS1L	0	0	0	0	0	0	0	0	0	2	0	2
330	CDKN2A-interacting protein OS=Homo sapiens OX=9606 GN=CDKN2AIP PE=1 SV=3	Q9NXV6	CDKN2AIP	0	0	0	0	0	0	0	0	0	3	0	2
331	THO complex subunit 6 homolog OS=Homo sapiens OX=9606 GN=THOC6 PE=1 SV=1	Q86W42 (+1)	THOC6	0	0	0	0	0	0	0	0	0	2	0	1
332	Complement decay-accelerating factor OS=Homo sapiens OX=9606 GN=CD55 PE=1 SV=1	B1AP13 (+6)	CD55	0	0	0	1	0	0	0	0	0	3	0	0
333	Nuclear receptor corepressor 2 OS=Homo sapiens OX=9606 GN=NCOR2 PE=1 SV=1	C9JFD3 (+4)	NCOR2	0	0	0	0	0	0	0	0	0	3	0	1
334	Catalase OS=Homo sapiens GN=CAT PE=1 SV=3	cRAP017	CAT	0	0	0	0	0	0	1	0	0	0	0	3
335	40S ribosomal protein S8 OS=Homo sapiens OX=9606 GN=RPS8 PE=1 SV=2	P62241	RPS8	0	0	0	4	0	0	0	0	0	0	0	0
336	D-3-phosphoglycerate dehydrogenase OS=Homo sapiens OX=9606 GN=PHGDH PE=1 SV=1	A0A286YF22 (+2)	PHGDH	0	0	0	4	0	0	0	0	0	0	0	0
337	60S ribosomal protein L3 OS=Homo sapiens OX=9606 GN=RPL3 PE=1 SV=1	G5E9G0 (+1)	RPL3	0	0	0	3	0	0	0	0	0	0	0	0
338	E3 ubiquitin-protein ligase RING1 OS=Homo sapiens OX=9606 GN=RING1 PE=1 SV=2	Q06587 (+1)	RING1	0	0	0	0	0	0	0	0	0	2	0	2
339	KH domain-containing, RNA-binding, signal transduction-associated protein 1 OS=Homo sapiens OX=9606 GN=KHDRBS1 PE=1 SV=1	Q07666 (+1)	KHDRBS1	0	0	0	0	0	0	0	0	0	2	0	1
340	Cathepsin D OS=Homo sapiens OX=9606 GN=CTSD PE=1 SV=1	A0A1B0GVP3 (+3)	CTSD	0	0	0	1	0	0	2	0	0	0	0	0
341	Ribonucleoprotein PTB-binding 1 OS=Homo sapiens OX=9606 GN=RAVER1 PE=1 SV=1	A0A087WZ13 (+1)	RAVER1	0	0	0	0	0	0	0	0	0	3	0	1
342	40S ribosomal protein S5 (Fragment) OS=Homo sapiens OX=9606 GN=RPS5 PE=1 SV=1	M0R0F0 (+1)	RPS5	0	0	0	3	0	0	0	0	0	1	0	0
343	T-complex protein 1 subunit alpha OS=Homo sapiens OX=9606 GN=TCP1 PE=1 SV=1	E7EQR6 (+1)	TCP1	0	0	0	2	0	0	0	0	0	0	0	0
344	Proteasome subunit alpha type-5 OS=Homo sapiens OX=9606 GN=PSMA5 PE=1 SV=3	P28066	PSMA5	0	0	0	2	0	0	0	0	0	0	0	0
345	Argininosuccinate synthase OS=Homo sapiens OX=9606 GN=ASS1 PE=1 SV=2	P00966	ASS1	0	0	0	2	0	0	0	0	0	0	0	0
346	Phosphoserine aminotransferase OS=Homo sapiens OX=9606 GN=PSAT1 PE=1 SV=2	Q9Y617	PSAT1	0	0	0	3	0	0	0	0	0	0	0	0
347	Isoform 2 of Forkhead box protein K1 OS=Homo sapiens OX=9606 GN=FOXK1	P85037-2	FOXK1	0	0	0	0	0	0	0	0	0	3	0	0
348	Transmembrane emp24 domain-containing protein 10 OS=Homo sapiens OX=9606 GN=TMED10 PE=1 SV=1	G3V2K7 (+1)	TMED10	0	0	0	4	0	0	0	0	0	0	0	0
349	Isoform 2 of Spermatogenesis-associated protein 5-like protein 1 OS=Homo sapiens OX=9606 GN=SPATA5L1	Q9BVQ7-2 (+1)	SPATA5L1	0	0	0	0	0	0	0	0	0	2	0	1
350	Splicing factor 3B subunit 4 OS=Homo sapiens OX=9606 GN=SF3B4 PE=1 SV=1	Q15427	SF3B4	0	0	0	1	0	0	0	0	0	2	0	0
351	CCR4-NOT transcription complex subunit 1 (Fragment) OS=Homo sapiens OX=9606 GN=CNOT1 PE=1 SV=1	H3BMZ2	CNOT1	0	0	0	0	0	0	0	0	0	2	0	1
352	Carbonyl reductase [NADPH] 1 OS=Homo sapiens OX=9606 GN=CBR1 PE=1 SV=3	P16152	CBR1	0	0	0	2	0	0	0	0	0	0	0	0
353	Ran GTPase-activating protein 1 OS=Homo sapiens OX=9606 GN=RANGAP1 PE=1 SV=1	P46060	RANGAP1	0	0	0	0	0	0	0	0	0	0	0	2
354	Polypyrimidine tract-binding protein 1 OS=Homo sapiens OX=9606 GN=PTBP1 PE=1 SV=1	A0A0U1RRM4 (+4)	PTBP1	0	0	0	0	0	0	0	0	0	2	0	0
355	Nuclear receptor corepressor 1 OS=Homo sapiens OX=9606 GN=NCOR1 PE=1 SV=2	O75376 (+1)	NCOR1	0	0	0	0	0	0	0	0	0	2	0	0
356	Proline-, glutamic acid- and leucine-rich protein 1 (Fragment) OS=Homo sapiens OX=9606 GN=PELP1 PE=1 SV=1	I3L1P4	PELP1	0	0	0	0	0	0	0	0	0	2	0	0
357	Multifunctional protein ADE2 OS=Homo sapiens OX=9606 GN=PAICS PE=1 SV=1	D6RF62 (+2)	PAICS	0	0	0	3	0	0	0	0	0	0	0	0
358	U2 small nuclear ribonucleoprotein A' (Fragment) OS=Homo sapiens OX=9606 GN=SNRPA1 PE=1 SV=1	H0YLR3 (+2)	SNRPA1	0	0	0	0	0	0	0	0	0	3	0	0
359	Spermatogenesis-associated protein 5 OS=Homo sapiens OX=9606 GN=SPATA5 PE=1 SV=3	Q8NB90 (+1)	SPATA5	0	0	0	0	0	0	0	0	0	3	0	0
360	ADP-ribosylation factor 4 OS=Homo sapiens OX=9606 GN=ARF4 PE=1 SV=1	C9JAK5 (+1)	ARF4	0	0	0	3	0	0	0	0	0	0	0	0
361	Ras-related protein Rab-5C OS=Homo sapiens OX=9606 GN=RAB5C PE=1 SV=2	P51148 (+1)	RAB5C	0	0	0	2	0	0	0	0	0	0	0	0
362	Small nuclear ribonucleoprotein Sm D3 OS=Homo sapiens OX=9606 GN=SNRPD3 PE=1 SV=1	P62318	SNRPD3	0	0	0	3	0	0	0	0	0	0	0	0
363	Serpin B5 OS=Homo sapiens OX=9606 GN=SERPINB5 PE=1 SV=2	P36952	SERPINB5	0	0	0	2	0	0	0	0	0	0	0	0
364	40S ribosomal protein S12 OS=Homo sapiens OX=9606 GN=RPS12 PE=1 SV=3	P25398	RPS12	0	0	0	3	0	0	0	0	0	0	0	0
365	ELM2 and SANT domain-containing protein 1 (Fragment) OS=Homo sapiens OX=9606 GN=ELMSAN1 PE=1 SV=6	A0A0A0MSU2 (+2)	ELMSAN1	0	0	0	0	0	0	0	0	0	2	0	0
366	60S ribosomal protein L30 (Fragment) OS=Homo sapiens OX=9606 GN=RPL30 PE=1 SV=1	E5RI99 (+1)	RPL30	0	0	0	2	0	0	0	0	0	0	0	0
367	60S acidic ribosomal protein P2 OS=Homo sapiens OX=9606 GN=RPLP2 PE=1 SV=1	P05387	RPLP2	0	0	0	2	0	0	0	0	0	0	0	0
368	Galectin-1 OS=Homo sapiens OX=9606 GN=LGALS1 PE=1 SV=2	P09382	LGALS1	0	0	0	2	0	0	0	0	0	0	0	0
369	Transcription factor BTF3 OS=Homo sapiens OX=9606 GN=BTF3 PE=1 SV=1	P20290 (+1)	BTF3	0	0	0	2	0	0	0	0	0	0	0	0
370	3-hydroxyacyl-CoA dehydrogenase type-2 OS=Homo sapiens OX=9606 GN=HSD17B10 PE=1 SV=3	Q99714 (+1)	HSD17B10	0	0	0	2	0	0	0	0	0	0	0	0
371	C-1-tetrahydrofolate synthase, cytoplasmic OS=Homo sapiens OX=9606 GN=MTHFD1 PE=1 SV=3	P11586	MTHFD1	0	0	0	2	0	0	0	0	0	0	0	0
372	Calnexin (Fragment) OS=Homo sapiens OX=9606 GN=CANX PE=1 SV=1	H0Y9Q7	CANX	0	0	0	2	0	0	0	0	0	0	0	0
373	Zinc finger protein 148 OS=Homo sapiens OX=9606 GN=ZNF148 PE=1 SV=2	Q9UQR1	ZNF148	0	0	0	0	0	0	0	0	0	2	0	0
374	Vesicle-trafficking protein SEC22b OS=Homo sapiens OX=9606 GN=SEC22B PE=1 SV=4	O75396	SEC22B	0	0	0	2	0	0	0	0	0	0	0	0
375	Guanine deaminase OS=Homo sapiens OX=9606 GN=GDA PE=1 SV=1	Q9Y2T3 (+1)	GDA	0	0	0	2	0	0	0	0	0	0	0	0
376	40S ribosomal protein S24 OS=Homo sapiens OX=9606 GN=RPS24 PE=1 SV=1	A0A087WUS0 (+5)	RPS24	0	0	0	2	0	0	0	0	0	0	0	0
377	Thioredoxin-dependent peroxide reductase, mitochondrial OS=Homo sapiens OX=9606 GN=PRDX3 PE=1 SV=3	P30048 (+1)	PRDX3	0	0	0	2	0	0	0	0	0	0	0	0
378	Purine nucleoside phosphorylase (Fragment) OS=Homo sapiens OX=9606 GN=PNP PE=1 SV=1	G3V393 (+2)	PNP	0	0	0	2	0	0	0	0	0	0	0	0
379	Replication factor C subunit 5 (Fragment) OS=Homo sapiens OX=9606 GN=RFC5 PE=1 SV=1	F5H5S0 (+2)	RFC5	0	0	0	0	0	0	0	0	0	2	0	0
380	Ribose-phosphate pyrophosphokinase 2 OS=Homo sapiens OX=9606 GN=PRPS2 PE=1 SV=2	P11908 (+1)	PRPS2	0	0	0	2	0	0	0	0	0	0	0	0
381	Protein disulfide-isomerase (Fragment) OS=Homo sapiens OX=9606 GN=P4HB PE=1 SV=1	I3L398	P4HB	0	0	0	2	0	0	0	0	0	0	0	0
382	Destrin OS=Homo sapiens OX=9606 GN=DSTN PE=1 SV=1	F6RFD5 (+2)	DSTN	0	0	0	2	0	0	0	0	0	0	0	0
383	Thioredoxin domain-containing protein 17 OS=Homo sapiens OX=9606 GN=TXNDC17 PE=1 SV=1	I3L0K2 (+2)	TXNDC17	0	0	0	2	0	0	0	0	0	0	0	0
384	Proteasome subunit beta type (Fragment) OS=Homo sapiens OX=9606 GN=PSMA4 PE=1 SV=8	H0YKT8 (+6)	PSMA4	0	0	0	2	0	0	0	0	0	0	0	0
385	Prostaglandin E synthase 3 OS=Homo sapiens OX=9606 GN=PTGES3 PE=1 SV=1	A0A087WYT3 (+2)	PTGES3	0	0	0	2	0	0	0	0	0	0	0	0
END OF FILE
