# Supplementary material for: Cell-type specific regulator RBPMS switches alternative splicing via higher-order oligomerization and heterotypic interactions with other splicing regulators
Source: Nucleic Acids Res. 2023 Aug 7;51(18):9961–82. doi: 10.1093/nar/gkad652 (PMC10570038; doi:10.1093/nar/gkad652)
Supplement: gkad652_Supplemental_Files [file gkad652_supplemental_files.zip › Supplementary Data File RNA_MS_A.xlsx]

## Sheet: Sample group info
Group name	Condition	Triplicates in column
G1	ATP- T- R-	C-E
G2	ATP- T- R+	F-H
G3	ATP+ T- R-	I-K
G4	ATP+ T- R+	L-N
G5	ATP- T+ R-	O-Q
G6	ATP- T+ R+	R-T
G7	ATP+ T+ R-	U-W
G8	ATP+ T+ R+	X-Z
	T= transcript RNA, R=RBPMS

## Sheet: raw abundances
Accession	Description	Abundance.F7.Sample.1.G1	Abundance.F9.Sample.2.G1	Abundance.F11.Sample.3.G1	Abundance.F8.Sample.1.G2	Abundance.F10.Sample.2.G2	Abundance.F12.Sample.3.G2	Abundance.F13.Sample.1.G3	Abundance.F15.Sample.2.G3	Abundance.F17.Sample.3.G3	Abundance.F14.Sample.1.G4	Abundance.F16.Sample.2.G4	Abundance.F18.Sample.3.G4	Abundance.F1.Sample.1.G5	Abundance.F3.Sample.2.G5	Abundance.F5.Sample.3.G5	Abundance.F19.Sample.1.G6	Abundance.F21.Sample.2.G6	Abundance.F23.Sample.3.G6	Abundance.F2.Sample.1.G7	Abundance.F4.Sample.2.G7	Abundance.F6.Sample.3.G7	Abundance.F20.Sample.1.G8	Abundance.F22.Sample.2.G8	Abundance.F24.Sample.3.G8
cRAP112	Trypsin OS=Sus scrofa PE=1 SV=1	1.15832e+10	1.15306e+10	1.13367e+10	1.27099e+10	1.19432e+10	1.18315e+10	1.2411e+10	1.21626e+10	1.22505e+10	1.31712e+10	1.08421e+10	1.14029e+10	1.41181e+10	1.24373e+10	1.11164e+10	11042712313	3.4736e+09	1.16829e+10	1.10031e+10	4.69078e+09	1.13271e+10	1.02273e+10	1.15366e+10	1.01006e+10
P35908	Keratin, type II cytoskeletal 2 epidermal OS=Homo sapiens OX=9606 GN=KRT2 PE=1 SV=2	8.99289e+07	6.22331e+07	5.21756e+07	5.64641e+07	5.17253e+07	2.00473e+07	3.73517e+07	4.13864e+07	2.44643e+07	2.30892e+07	3.09043e+07	1.91926e+07	6.80302e+07	1.2763e+08	1.17522e+07	3.06847e+07	4.63104e+07	2.21528e+07	1.89058e+07	5.19413e+07	2.8464e+07	2.14664e+07	4.1578e+07	4.31995e+07
P04264	Keratin, type II cytoskeletal 1 OS=Homo sapiens OX=9606 GN=KRT1 PE=1 SV=6	8.20568e+07	3.04679e+07	2.59724e+07	1.67198e+07	3.11807e+07	1.94857e+07	1.25931e+07	1.79504e+07	5.67237e+06	6.08446e+06	1.0412e+08	2.14076e+07	1.79621e+07	8.74811e+07	1.48644e+07	1.16635e+07	2.87114e+07	6.57106e+06	6.89387e+06	2.11138e+07	8.97697e+06	8.58885e+06	1.46998e+07	6.9506e+07
P07910	Heterogeneous nuclear ribonucleoproteins C1/C2 OS=Homo sapiens OX=9606 GN=HNRNPC PE=1 SV=4	3.67441e+07	3.6308e+07	4.00558e+07	4.08628e+07	3.71179e+07	3.9359e+07	3.55116e+07	3.93907e+07	37429452	4.18975e+07	3.73945e+07	3.71723e+07	1.25557e+08	1.4334e+08	6.03571e+07	6.06147e+07	1.54836e+07	5.5382e+07	1.56065e+08	6.59883e+07	1.28132e+08	5.2449e+07	6.57429e+07	5.25421e+07
B2R5W2	Heterogeneous nuclear ribonucleoproteins C1/C2 OS=Homo sapiens OX=9606 GN=HNRNPC PE=1 SV=1	3.67441e+07	3.6308e+07	4.00558e+07	4.08628e+07	3.71179e+07	3.9359e+07	3.55116e+07	3.93907e+07	37429452	4.18975e+07	3.73945e+07	3.71723e+07	1.25557e+08	1.4334e+08	6.03571e+07	6.06147e+07	1.54836e+07	5.5382e+07	1.56065e+08	6.59883e+07	1.28132e+08	5.2449e+07	6.57429e+07	5.25421e+07
B4DY08	Heterogeneous nuclear ribonucleoproteins C1/C2 OS=Homo sapiens OX=9606 GN=HNRNPC PE=1 SV=1	3.67441e+07	3.6308e+07	4.00558e+07	4.08628e+07	3.71179e+07	3.9359e+07	3.55116e+07	3.93907e+07	37429452	4.18975e+07	3.73945e+07	3.71723e+07	1.25557e+08	1.4334e+08	6.03571e+07	6.06147e+07	1.54836e+07	5.5382e+07	1.56065e+08	6.59883e+07	1.28132e+08	5.2449e+07	6.57429e+07	5.25421e+07
G3V4C1	Heterogeneous nuclear ribonucleoproteins C1/C2 OS=Homo sapiens OX=9606 GN=HNRNPC PE=1 SV=1	3.67441e+07	3.6308e+07	4.00558e+07	4.08628e+07	3.71179e+07	3.9359e+07	3.55116e+07	3.93907e+07	37429452	4.18975e+07	3.73945e+07	3.71723e+07	1.25557e+08	1.4334e+08	6.03571e+07	6.06147e+07	1.54836e+07	5.5382e+07	1.56065e+08	6.59883e+07	1.28132e+08	5.2449e+07	6.57429e+07	5.25421e+07
G3V2Q1	Heterogeneous nuclear ribonucleoproteins C1/C2 OS=Homo sapiens OX=9606 GN=HNRNPC PE=1 SV=1	3.67441e+07	3.6308e+07	4.00558e+07	4.08628e+07	3.71179e+07	3.9359e+07	3.55116e+07	3.93907e+07	37429452	4.18975e+07	3.73945e+07	3.71723e+07	1.25557e+08	1.4334e+08	6.03571e+07	6.06147e+07	1.54836e+07	5.5382e+07	1.56065e+08	6.59883e+07	1.28132e+08	5.2449e+07	6.57429e+07	5.25421e+07
G3V4W0	Heterogeneous nuclear ribonucleoproteins C1/C2 (Fragment) OS=Homo sapiens OX=9606 GN=HNRNPC PE=1 SV=1	3.67441e+07	3.6308e+07	4.00558e+07	4.08628e+07	3.71179e+07	3.9359e+07	3.55116e+07	3.93907e+07	37429452	4.18975e+07	3.73945e+07	3.71723e+07	1.25557e+08	1.4334e+08	6.03571e+07	6.06147e+07	1.54836e+07	5.5382e+07	1.56065e+08	6.59883e+07	1.28132e+08	5.2449e+07	6.57429e+07	5.25421e+07
P07910-2	Isoform C1 of Heterogeneous nuclear ribonucleoproteins C1/C2 OS=Homo sapiens OX=9606 GN=HNRNPC	3.67441e+07	3.6308e+07	4.00558e+07	4.08628e+07	3.71179e+07	3.9359e+07	3.55116e+07	3.93907e+07	37429452	4.18975e+07	3.73945e+07	3.71723e+07	1.25557e+08	1.4334e+08	6.03571e+07	6.06147e+07	1.54836e+07	5.5382e+07	1.56065e+08	6.59883e+07	1.28132e+08	5.2449e+07	6.57429e+07	5.25421e+07
G3V576	Heterogeneous nuclear ribonucleoproteins C1/C2 OS=Homo sapiens OX=9606 GN=HNRNPC PE=1 SV=1	3.67441e+07	3.6308e+07	4.00558e+07	4.08628e+07	3.71179e+07	3.9359e+07	3.55116e+07	3.93907e+07	37429452	4.18975e+07	3.73945e+07	3.71723e+07	1.25557e+08	1.4334e+08	6.03571e+07	6.06147e+07	1.54836e+07	5.5382e+07	1.56065e+08	6.59883e+07	1.28132e+08	5.2449e+07	6.57429e+07	5.25421e+07
P06737	Glycogen phosphorylase, liver form OS=Homo sapiens OX=9606 GN=PYGL PE=1 SV=4	1.79892e+07	2.33777e+07	3.28712e+07	2.44804e+07	3.07552e+07	2.0817e+07	1.62499e+07	2.69541e+07	1.71412e+07	3.78868e+07	4.88548e+06	1.80539e+07	1.49452e+07	2.39964e+07	1.65032e+07	2.13037e+07	7.51671e+06	1.47655e+07	5.73537e+06	6.76963e+06	2.64542e+07	2.01244e+07	2.7429e+07	4.12959e+07
E9PK47	Alpha-1,4 glucan phosphorylase OS=Homo sapiens OX=9606 GN=PYGL PE=1 SV=1	1.79892e+07	2.33777e+07	3.28712e+07	2.44804e+07	3.07552e+07	2.0817e+07	1.62499e+07	2.69541e+07	1.71412e+07	3.78868e+07	4.88548e+06	1.80539e+07	1.49452e+07	2.39964e+07	1.65032e+07	2.13037e+07	7.51671e+06	1.47655e+07	5.73537e+06	6.76963e+06	2.64542e+07	2.01244e+07	2.7429e+07	4.12959e+07
P06737-2	Isoform 2 of Glycogen phosphorylase, liver form OS=Homo sapiens OX=9606 GN=PYGL	1.79892e+07	2.33777e+07	3.28712e+07	2.44804e+07	3.07552e+07	2.0817e+07	1.62499e+07	2.69541e+07	1.71412e+07	3.78868e+07	4.88548e+06	1.80539e+07	1.49452e+07	2.39964e+07	1.65032e+07	2.13037e+07	7.51671e+06	1.47655e+07	5.73537e+06	6.76963e+06	2.64542e+07	2.01244e+07	2.7429e+07	4.12959e+07
P07910-4	Isoform 4 of Heterogeneous nuclear ribonucleoproteins C1/C2 OS=Homo sapiens OX=9606 GN=HNRNPC	3.67441e+07	3.6308e+07	4.00558e+07	4.08628e+07	3.71179e+07	3.9359e+07	3.55116e+07	3.93907e+07	37429452	4.18975e+07	3.73945e+07	3.71723e+07	1.23228e+08	1.39516e+08	6.03571e+07	6.06147e+07	1.54836e+07	5.5382e+07	154985218	6.51879e+07	1.26568e+08	5.2449e+07	6.57429e+07	5.25421e+07
G3V575	Heterogeneous nuclear ribonucleoproteins C1/C2 (Fragment) OS=Homo sapiens OX=9606 GN=HNRNPC PE=1 SV=1	3.67441e+07	3.6308e+07	4.00558e+07	4.08628e+07	3.71179e+07	3.9359e+07	3.55116e+07	3.93907e+07	37429452	4.18975e+07	3.73945e+07	3.71723e+07	1.23228e+08	1.39516e+08	6.03571e+07	6.06147e+07	1.54836e+07	5.5382e+07	154985218	6.51879e+07	1.26568e+08	5.2449e+07	6.57429e+07	5.25421e+07
G3V555	Heterogeneous nuclear ribonucleoproteins C1/C2 (Fragment) OS=Homo sapiens OX=9606 GN=HNRNPC PE=1 SV=1	3.67441e+07	3.6308e+07	4.00558e+07	4.08628e+07	3.71179e+07	3.9359e+07	3.55116e+07	3.93907e+07	37429452	4.18975e+07	3.73945e+07	3.71723e+07	1.23228e+08	1.39516e+08	6.03571e+07	6.06147e+07	1.54836e+07	5.5382e+07	154985218	6.51879e+07	1.26568e+08	5.2449e+07	6.57429e+07	5.25421e+07
P35527	Keratin, type I cytoskeletal 9 OS=Homo sapiens OX=9606 GN=KRT9 PE=1 SV=3	8.40743e+08	6.63568e+07	3.4732e+07	4.42235e+07	1.43939e+08	1.50556e+07	4.07981e+07	2.87226e+07	1.6451e+07	3.01928e+07	2.45165e+08	3.45389e+07	5.40329e+07	2.20178e+08	1.56852e+07	3.29215e+07	4.32591e+06	1.86777e+07	2.02188e+07	7.22294e+07	4.43912e+07	2.4136e+07	3.46199e+07	7.98098e+07
P13647	Keratin, type II cytoskeletal 5 OS=Homo sapiens OX=9606 GN=KRT5 PE=1 SV=3	1.84656e+07	7.86405e+06	3.33334e+06	6.08596e+06	5.52593e+06	251771	3.90906e+06	4.8872e+06	2.22251e+06	2.34108e+06	7.57503e+06	3.06325e+06	7.15499e+06	1.85824e+07	1.34334e+06	3.35647e+06	3.59781e+06	2.17738e+06	2.09206e+06	2.4005e+06	2.66946e+06	1.1418e+06	3.7673e+06	1.65985e+07
B4DSU6	Heterogeneous nuclear ribonucleoproteins C1/C2 OS=Homo sapiens OX=9606 GN=HNRNPC PE=1 SV=1											143283		3.74452e+07	3.56944e+07	8.65483e+06	7.39055e+06	750163	5.05392e+06	50764032	1.92274e+07	3.47607e+07	3.36099e+06	3.53416e+06	1.08284e+06
G3V3K6	Heterogeneous nuclear ribonucleoproteins C1/C2 (Fragment) OS=Homo sapiens OX=9606 GN=HNRNPC PE=1 SV=1											143283		3.74452e+07	3.56944e+07	8.65483e+06	7.39055e+06	750163	5.05392e+06	50764032	1.92274e+07	3.47607e+07	3.36099e+06	3.53416e+06	1.08284e+06
G3V251	Heterogeneous nuclear ribonucleoproteins C1/C2 (Fragment) OS=Homo sapiens OX=9606 GN=HNRNPC PE=1 SV=1											143283		3.74452e+07	3.56944e+07	8.65483e+06	7.39055e+06	750163	5.05392e+06	50764032	1.92274e+07	3.47607e+07	3.36099e+06	3.53416e+06	1.08284e+06
G3V5X6	Heterogeneous nuclear ribonucleoproteins C1/C2 (Fragment) OS=Homo sapiens OX=9606 GN=HNRNPC PE=1 SV=1											143283		3.74452e+07	3.56944e+07	8.65483e+06	7.39055e+06	750163	5.05392e+06	50764032	1.92274e+07	3.47607e+07	3.36099e+06	3.53416e+06	1.08284e+06
cRAP087	Serum albumin OS=Bos taurus GN=ALB PE=1 SV=4	3.00498e+08	3.61156e+08	3.89782e+08	3.84001e+08	3.87012e+08	3.80249e+08	4.70371e+08	4.54562e+08	2.57971e+08	5.0037e+08	3.33929e+08	2.79301e+08	4.37901e+08	3.85831e+08	1.89178e+08	4.25091e+08	1.04573e+08	3.12684e+08	3.13573e+08	1.342e+08	4.02049e+08	3.32905e+08	2.58177e+08	2.56944e+08
P0AEX9	Maltose/maltodextrin-binding periplasmic protein OS=Escherichia coli (strain K12) OX=83333 GN=malE PE=1 SV=1	8.56878e+08	1.11983e+09	9.37709e+08	1.09094e+09	1.17541e+09	6.12304e+08	2.16473e+09	1.80191e+09	1.07229e+09	1.57787e+09	1.58937e+09	1.23568e+09	1.19499e+09	1.03525e+09	3.08656e+08	1.36954e+09	2.05858e+08	7.165e+08	8.71909e+08	4.53382e+08	1.17578e+09	9.65901e+08	7.74286e+08	5.69366e+08
H3BQZ7	HCG2044799 OS=Homo sapiens OX=9606 GN=HNRNPUL2-BSCL2 PE=4 SV=1		50021.8		113517	62389.5	64873.7	191937		40377	128521	119070	129552	1.6438e+06	1.27517e+06	138747	1.48505e+07	4.02762e+06	2.92385e+06	311141	63667.2	2.59146e+06	2.83341e+07	1.91836e+07	3.03402e+07
Q1KMD3	Heterogeneous nuclear ribonucleoprotein U-like protein 2 OS=Homo sapiens OX=9606 GN=HNRNPUL2 PE=1 SV=1		50021.8		113517	62389.5	64873.7	191937		40377	128521	119070	129552	1.6438e+06	1.27517e+06	138747	1.48505e+07	4.02762e+06	2.92385e+06	311141	63667.2	2.59146e+06	2.83341e+07	1.91836e+07	3.03402e+07
P04259	Keratin, type II cytoskeletal 6B OS=Homo sapiens OX=9606 GN=KRT6B PE=1 SV=5	19478040			603021							297180	114731	401983	708037			103412	229734	325688	148444	1.27937e+06		204601	1.45634e+07
P11142	Heat shock cognate 71 kDa protein OS=Homo sapiens OX=9606 GN=HSPA8 PE=1 SV=1	6.14323e+06	5.24855e+06	7.01e+06	5.17539e+06	6.26048e+06	2.02043e+06	1.01887e+07	1.1832e+07	4.71037e+06	1.19425e+07	3.17759e+06	6.23315e+06	3.55361e+06	1.01895e+07	1.12221e+06	6.47018e+06	1.50826e+06	2.05448e+06	7.70984e+06	6.11133e+06	1.41065e+07	9.38766e+06	6.16081e+06	1.05498e+07
E9PKE3	Heat shock cognate 71 kDa protein OS=Homo sapiens OX=9606 GN=HSPA8 PE=1 SV=1	6.14323e+06	5.24855e+06	7.01e+06	5.17539e+06	6.26048e+06	2.02043e+06	1.01887e+07	1.1832e+07	4.71037e+06	1.19425e+07	3.17759e+06	6.23315e+06	3.55361e+06	1.01895e+07	1.12221e+06	6.47018e+06	1.50826e+06	2.05448e+06	7.70984e+06	6.11133e+06	1.41065e+07	9.38766e+06	6.16081e+06	1.05498e+07
P54652	Heat shock-related 70 kDa protein 2 OS=Homo sapiens OX=9606 GN=HSPA2 PE=1 SV=1	6.14323e+06	5.24855e+06	7.01e+06	5.17539e+06	6.26048e+06	2.02043e+06	1.01887e+07	1.1832e+07	4.71037e+06	1.19425e+07	3.17759e+06	6.23315e+06	3.55361e+06	1.01895e+07	1.12221e+06	6.47018e+06	1.50826e+06	2.05448e+06	7.70984e+06	6.11133e+06	1.41065e+07	9.38766e+06	6.16081e+06	1.05498e+07
P11142-2	Isoform 2 of Heat shock cognate 71 kDa protein OS=Homo sapiens OX=9606 GN=HSPA8	6.14323e+06	5.24855e+06	7.01e+06	5.17539e+06	6.26048e+06	2.02043e+06	1.01887e+07	1.1832e+07	4.71037e+06	1.19425e+07	3.17759e+06	6.23315e+06	3.55361e+06	1.01895e+07	1.12221e+06	6.47018e+06	1.50826e+06	2.05448e+06	7.70984e+06	6.11133e+06	1.41065e+07	9.38766e+06	6.16081e+06	1.05498e+07
E9PNE6	Heat shock cognate 71 kDa protein OS=Homo sapiens OX=9606 GN=HSPA8 PE=1 SV=1	6.14323e+06	5.24855e+06	7.01e+06	5.17539e+06	6.26048e+06	2.02043e+06	1.01887e+07	1.1832e+07	4.71037e+06	1.19425e+07	3.17759e+06	6.23315e+06	3.55361e+06	1.01895e+07	1.12221e+06	6.47018e+06	1.50826e+06	2.05448e+06	7.70984e+06	6.11133e+06	1.41065e+07	9.38766e+06	6.16081e+06	1.05498e+07
A0A1X7SBS1	Heterogeneous nuclear ribonucleoprotein U OS=Homo sapiens OX=9606 GN=HNRNPU PE=1 SV=1	1.23727e+06	1.04794e+06	1.9835e+06	694750	1.02402e+06	598294	3.07447e+06	3.76283e+06	2.04447e+06	5.13834e+06	2.08435e+06	1.10411e+06	5.86444e+07	7.44069e+07	2.35399e+07	4.28155e+07	2.07432e+07	1.53349e+07	3.91403e+07	3.66973e+07	1.04952e+08	6.32382e+07	5.44987e+07	5.75053e+07
A0A1W2PPS1	Heterogeneous nuclear ribonucleoprotein U OS=Homo sapiens OX=9606 GN=HNRNPU PE=1 SV=1	1.23727e+06	1.04794e+06	1.9835e+06	694750	1.02402e+06	598294	3.07447e+06	3.76283e+06	2.04447e+06	5.13834e+06	2.08435e+06	1.10411e+06	5.86444e+07	7.44069e+07	2.35399e+07	4.28155e+07	2.07432e+07	1.53349e+07	3.91403e+07	3.66973e+07	1.04952e+08	6.32382e+07	5.44987e+07	5.75053e+07
A0A1W2PQL0	Heterogeneous nuclear ribonucleoprotein U (Fragment) OS=Homo sapiens OX=9606 GN=HNRNPU PE=1 SV=1	1.23727e+06	1.04794e+06	1.9835e+06	694750	1.02402e+06	598294	3.07447e+06	3.76283e+06	2.04447e+06	5.13834e+06	2.08435e+06	1.10411e+06	5.86444e+07	7.44069e+07	2.35399e+07	4.28155e+07	2.07432e+07	1.53349e+07	3.91403e+07	3.66973e+07	1.04952e+08	6.32382e+07	5.44987e+07	5.75053e+07
A0A1W2PQ74	Heterogeneous nuclear ribonucleoprotein U OS=Homo sapiens OX=9606 GN=HNRNPU PE=1 SV=1	1.23727e+06	1.04794e+06	1.9835e+06	694750	1.02402e+06	598294	3.07447e+06	3.76283e+06	2.04447e+06	5.13834e+06	2.08435e+06	1.10411e+06	5.86444e+07	7.44069e+07	2.35399e+07	4.28155e+07	2.07432e+07	1.53349e+07	3.91403e+07	3.66973e+07	1.04952e+08	6.32382e+07	5.44987e+07	5.75053e+07
A0A1W2PP34	Heterogeneous nuclear ribonucleoprotein U OS=Homo sapiens OX=9606 GN=HNRNPU PE=1 SV=1	1.23727e+06	1.04794e+06	1.9835e+06	694750	1.02402e+06	598294	3.07447e+06	3.76283e+06	2.04447e+06	5.13834e+06	2.08435e+06	1.10411e+06	5.86444e+07	7.44069e+07	2.35399e+07	4.28155e+07	2.07432e+07	1.53349e+07	3.91403e+07	3.66973e+07	1.04952e+08	6.32382e+07	5.44987e+07	5.75053e+07
A0A1W2PRZ7	Heterogeneous nuclear ribonucleoprotein U (Fragment) OS=Homo sapiens OX=9606 GN=HNRNPU PE=1 SV=1	1.23727e+06	1.04794e+06	1.9835e+06	694750	1.02402e+06	598294	3.07447e+06	3.76283e+06	2.04447e+06	5.13834e+06	2.08435e+06	1.10411e+06	5.86444e+07	7.44069e+07	2.35399e+07	4.28155e+07	2.07432e+07	1.53349e+07	3.91403e+07	3.66973e+07	1.04952e+08	6.32382e+07	5.44987e+07	5.75053e+07
A0A1W2PPH7	Heterogeneous nuclear ribonucleoprotein U OS=Homo sapiens OX=9606 GN=HNRNPU PE=1 SV=1	1.23727e+06	1.04794e+06	1.9835e+06	694750	1.02402e+06	598294	3.07447e+06	3.76283e+06	2.04447e+06	5.13834e+06	2.08435e+06	1.10411e+06	5.86444e+07	7.44069e+07	2.35399e+07	4.28155e+07	2.07432e+07	1.53349e+07	3.91403e+07	3.66973e+07	1.04952e+08	6.32382e+07	5.44987e+07	5.75053e+07
Q00839-2	Isoform 2 of Heterogeneous nuclear ribonucleoprotein U OS=Homo sapiens OX=9606 GN=HNRNPU	1.23727e+06	1.04794e+06	1.9835e+06	694750	1.02402e+06	598294	3.07447e+06	3.76283e+06	2.04447e+06	5.13834e+06	2.08435e+06	1.10411e+06	5.86444e+07	7.44069e+07	2.35399e+07	4.28155e+07	2.07432e+07	1.53349e+07	3.91403e+07	3.66973e+07	1.04952e+08	6.32382e+07	5.44987e+07	5.75053e+07
A0A1W2PPL4	Heterogeneous nuclear ribonucleoprotein U OS=Homo sapiens OX=9606 GN=HNRNPU PE=1 SV=1	1.23727e+06	1.04794e+06	1.9835e+06	694750	1.02402e+06	598294	3.07447e+06	3.76283e+06	2.04447e+06	5.13834e+06	2.08435e+06	1.10411e+06	5.86444e+07	7.44069e+07	2.35399e+07	4.28155e+07	2.07432e+07	1.53349e+07	3.91403e+07	3.66973e+07	1.04952e+08	6.32382e+07	5.44987e+07	5.75053e+07
Q00839	Heterogeneous nuclear ribonucleoprotein U OS=Homo sapiens OX=9606 GN=HNRNPU PE=1 SV=6	1.23727e+06	1.04794e+06	1.9835e+06	694750	1.02402e+06	598294	3.07447e+06	3.76283e+06	2.04447e+06	5.13834e+06	2.08435e+06	1.10411e+06	5.86444e+07	7.44069e+07	2.35399e+07	4.28155e+07	2.07432e+07	1.53349e+07	3.91403e+07	3.66973e+07	1.04952e+08	6.32382e+07	5.44987e+07	5.75053e+07
A0A1W2PP35	Heterogeneous nuclear ribonucleoprotein U (Fragment) OS=Homo sapiens OX=9606 GN=HNRNPU PE=1 SV=1	1.23727e+06	1.04794e+06	1.9835e+06	694750	1.02402e+06	598294	3.07447e+06	3.76283e+06	2.04447e+06	5.13834e+06	2.08435e+06	1.10411e+06	5.86444e+07	7.44069e+07	2.35399e+07	4.28155e+07	2.07432e+07	1.53349e+07	3.91403e+07	3.66973e+07	1.04952e+08	6.32382e+07	5.44987e+07	5.75053e+07
Q5RI18	Heterogeneous nuclear ribonucleoprotein U OS=Homo sapiens OX=9606 GN=HNRNPU PE=1 SV=9	1.23727e+06	1.04794e+06	1.9835e+06	694750	1.02402e+06	598294	3.07447e+06	3.76283e+06	2.04447e+06	5.13834e+06	2.08435e+06	1.10411e+06	5.86444e+07	7.44069e+07	2.35399e+07	4.28155e+07	2.07432e+07	1.53349e+07	3.91403e+07	3.66973e+07	1.04952e+08	6.32382e+07	5.44987e+07	5.75053e+07
P02538	Keratin, type II cytoskeletal 6A OS=Homo sapiens OX=9606 GN=KRT6A PE=1 SV=3	1.51613e+08	4.30302e+06	2.92459e+06	5.66818e+06	4.62531e+06	806687	2.57617e+06	2.40006e+06	1.5307e+06	1.52692e+06	5.87905e+06	3.6027e+06	2.5447e+06	1.14789e+07	762138	1.25573e+06	2.77869e+06	1.56449e+06	1.53362e+06	4.54816e+06	3.03582e+07	1.21082e+06	2.90511e+06	5.04031e+07
O60506-4	Isoform 4 of Heterogeneous nuclear ribonucleoprotein Q OS=Homo sapiens OX=9606 GN=SYNCRIP	203367	813903	170669	136837	217745		410578	686215	162755	502439	121752	250039	5.06553e+07	4.56743e+07	2.55224e+07	2.75225e+07	6.18162e+06	1.40502e+07	4.84642e+07	2.71384e+07	6.05725e+07	3.22497e+07	3.19263e+07	3.24456e+07
O60506-3	Isoform 3 of Heterogeneous nuclear ribonucleoprotein Q OS=Homo sapiens OX=9606 GN=SYNCRIP	203367	813903	170669	136837	217745		410578	686215	162755	502439	121752	250039	5.06553e+07	4.56743e+07	2.55224e+07	2.75225e+07	6.18162e+06	1.40502e+07	4.84642e+07	2.71384e+07	6.05725e+07	3.22497e+07	3.19263e+07	3.24456e+07
O60506	Heterogeneous nuclear ribonucleoprotein Q OS=Homo sapiens OX=9606 GN=SYNCRIP PE=1 SV=2	203367	813903	170669	136837	217745		410578	686215	162755	502439	121752	250039	5.06553e+07	4.56743e+07	2.55224e+07	2.75225e+07	6.18162e+06	1.40502e+07	4.84642e+07	2.71384e+07	6.05725e+07	3.22497e+07	3.19263e+07	3.24456e+07
O60506-2	Isoform 2 of Heterogeneous nuclear ribonucleoprotein Q OS=Homo sapiens OX=9606 GN=SYNCRIP	203367	813903	170669	136837	217745		410578	686215	162755	502439	121752	250039	5.06553e+07	4.56743e+07	2.55224e+07	2.75225e+07	6.18162e+06	1.40502e+07	4.84642e+07	2.71384e+07	6.05725e+07	3.22497e+07	3.19263e+07	3.24456e+07
K7EQQ3	Keratin, type I cytoskeletal 9 OS=Homo sapiens OX=9606 GN=KRT9 PE=1 SV=1	8.34553e+08	6.63568e+07	3.40528e+07	4.32777e+07	1.38012e+08	1.4833e+07	3.6645e+07	2.61765e+07	1.55124e+07	2.84775e+07	2.20714e+08	3.0459e+07	4.88155e+07	2.01817e+08	1.53724e+07	2.86776e+07	4.11787e+06	1.77397e+07	2.02188e+07	7.00244e+07	4.1106e+07	1.95895e+07	3.04417e+07	6.67257e+07
H0YI76	Keratin, type II cytoskeletal 5 (Fragment) OS=Homo sapiens OX=9606 GN=KRT5 PE=1 SV=1	1.15613e+07	4.71983e+06	2.53028e+06	3.63188e+06	3.40596e+06	251771	2.53672e+06	3562005	1.03321e+06	1.46657e+06	5.49788e+06	2.57221e+06	4.42444e+06	1.1552e+07	784079	2.46332e+06	2.83719e+06	1.59926e+06	1.49655e+06	1.97448e+06	2.19427e+06	975700	2.38168e+06	1.058e+07
F6UXX1	Heterogeneous nuclear ribonucleoprotein Q (Fragment) OS=Homo sapiens OX=9606 GN=SYNCRIP PE=1 SV=1		581530			21844.9		188773	264964					2.83021e+06	7.34203e+06	1.40348e+06	2.29116e+06	33670.7	1.09381e+06	3.57717e+06	2.97949e+06	3.91515e+06	3.72758e+06	3.20399e+06	6.25907e+06
A8K7Q2	Heat shock cognate 71 kDa protein OS=Homo sapiens OX=9606 GN=HSPA8 PE=1 SV=1	3.50914e+06	2.13301e+06	4.04561e+06	2.85853e+06	3.54057e+06	1.5275e+06	5.86713e+06	7.25849e+06	2.19849e+06	7.37055e+06	1.52117e+06	3.64557e+06	1.59333e+06	5.55225e+06	713196	3.21134e+06	490654	829403	6.41067e+06	3.88554e+06	8.085e+06	4.88964e+06	3.1306e+06	6.15456e+06
E9PN89	Heat shock cognate 71 kDa protein (Fragment) OS=Homo sapiens OX=9606 GN=HSPA8 PE=1 SV=1	3.50914e+06	2.13301e+06	4.04561e+06	2.85853e+06	3.54057e+06	1.5275e+06	5.86713e+06	7.25849e+06	2.19849e+06	7.37055e+06	1.52117e+06	3.64557e+06	1.59333e+06	5.55225e+06	713196	3.21134e+06	490654	829403	6.41067e+06	3.88554e+06	8.085e+06	4.88964e+06	3.1306e+06	6.15456e+06
J3KTA4	Probable ATP-dependent RNA helicase DDX5 OS=Homo sapiens OX=9606 GN=DDX5 PE=1 SV=1	3.31893e+06	1.95266e+06	2.49445e+06	2.02167e+06	2.95451e+06	1.57099e+06	2.65888e+06	2.64275e+06	2076949	2.38004e+06	1.43508e+06	1.74891e+06	6.29056e+07	55173430	1.77148e+07	2.46565e+07	7.83423e+06	1.37027e+07	4.53965e+07	3.11573e+07	7.25535e+07	2.30287e+07	2.25432e+07	2.74873e+07
P17844-2	Isoform 2 of Probable ATP-dependent RNA helicase DDX5 OS=Homo sapiens OX=9606 GN=DDX5	3.31893e+06	1.95266e+06	2.49445e+06	2.02167e+06	2.95451e+06	1.57099e+06	2.65888e+06	2.64275e+06	2076949	2.38004e+06	1.43508e+06	1.74891e+06	6.29056e+07	55173430	1.77148e+07	2.46565e+07	7.83423e+06	1.37027e+07	4.53965e+07	3.11573e+07	7.25535e+07	2.30287e+07	2.25432e+07	2.74873e+07
P17844	Probable ATP-dependent RNA helicase DDX5 OS=Homo sapiens OX=9606 GN=DDX5 PE=1 SV=1	3.31893e+06	1.95266e+06	2.49445e+06	2.02167e+06	2.95451e+06	1.57099e+06	2.65888e+06	2.64275e+06	2076949	2.38004e+06	1.43508e+06	1.74891e+06	6.29056e+07	55173430	1.77148e+07	2.46565e+07	7.83423e+06	1.37027e+07	4.53965e+07	3.11573e+07	7.25535e+07	2.30287e+07	2.25432e+07	2.74873e+07
A6XMV8	Protease serine 2 preproprotein OS=Homo sapiens OX=9606 GN=PRSS2 PE=1 SV=1	3.73083e+08	4.07165e+08	3.63766e+08	4.30696e+08	3.87393e+08	3.7126e+08	4.57928e+08	4.3198e+08	4.15224e+08	4.50463e+08	3.76218e+08	3.98741e+08	4.49144e+08	3.84112e+08	3.57416e+08	3.74202e+08	7.51524e+07	3.33766e+08	3.97609e+08	1.56181e+08	3.83519e+08	3.20754e+08	3.72987e+08	3.51038e+08
A6XMV9	Protease serine 2 preproprotein OS=Homo sapiens OX=9606 GN=PRSS2 PE=1 SV=1	3.73083e+08	4.07165e+08	3.63766e+08	4.30696e+08	3.87393e+08	3.7126e+08	4.57928e+08	4.3198e+08	4.15224e+08	4.50463e+08	3.76218e+08	3.98741e+08	4.49144e+08	3.84112e+08	3.57416e+08	3.74202e+08	7.51524e+07	3.33766e+08	3.97609e+08	1.56181e+08	3.83519e+08	3.20754e+08	3.72987e+08	3.51038e+08
E7EQ64	Trypsin-1 OS=Homo sapiens OX=9606 GN=PRSS1 PE=1 SV=1	3.73083e+08	4.07165e+08	3.63766e+08	4.30696e+08	3.87393e+08	3.7126e+08	4.57928e+08	4.3198e+08	4.15224e+08	4.50463e+08	3.76218e+08	3.98741e+08	4.49144e+08	3.84112e+08	3.57416e+08	3.74202e+08	7.51524e+07	3.33766e+08	3.97609e+08	1.56181e+08	3.83519e+08	3.20754e+08	3.72987e+08	3.51038e+08
P07477	Trypsin-1 OS=Homo sapiens OX=9606 GN=PRSS1 PE=1 SV=1	3.73083e+08	4.07165e+08	3.63766e+08	4.30696e+08	3.87393e+08	3.7126e+08	4.57928e+08	4.3198e+08	4.15224e+08	4.50463e+08	3.76218e+08	3.98741e+08	4.49144e+08	3.84112e+08	3.57416e+08	3.74202e+08	7.51524e+07	3.33766e+08	3.97609e+08	1.56181e+08	3.83519e+08	3.20754e+08	3.72987e+08	3.51038e+08
H0Y8D1	Trypsin-1 (Fragment) OS=Homo sapiens OX=9606 GN=PRSS1 PE=1 SV=1	3.73083e+08	4.07165e+08	3.63766e+08	4.30696e+08	3.87393e+08	3.7126e+08	4.57928e+08	4.3198e+08	4.15224e+08	4.50463e+08	3.76218e+08	3.98741e+08	4.49144e+08	3.84112e+08	3.57416e+08	3.74202e+08	7.51524e+07	3.33766e+08	3.97609e+08	1.56181e+08	3.83519e+08	3.20754e+08	3.72987e+08	3.51038e+08
P07478	Trypsin-2 OS=Homo sapiens OX=9606 GN=PRSS2 PE=1 SV=1	3.73083e+08	4.07165e+08	3.63766e+08	4.30696e+08	3.87393e+08	3.7126e+08	4.57928e+08	4.3198e+08	4.15224e+08	4.50463e+08	3.76218e+08	3.98741e+08	4.49144e+08	3.84112e+08	3.57416e+08	3.74202e+08	7.51524e+07	3.33766e+08	3.97609e+08	1.56181e+08	3.83519e+08	3.20754e+08	3.72987e+08	3.51038e+08
A0A0J9YYC8	Trypsin-2 OS=Homo sapiens OX=9606 GN=PRSS2 PE=1 SV=1	3.73083e+08	4.07165e+08	3.63766e+08	4.30696e+08	3.87393e+08	3.7126e+08	4.57928e+08	4.3198e+08	4.15224e+08	4.50463e+08	3.76218e+08	3.98741e+08	4.49144e+08	3.84112e+08	3.57416e+08	3.74202e+08	7.51524e+07	3.33766e+08	3.97609e+08	1.56181e+08	3.83519e+08	3.20754e+08	3.72987e+08	3.51038e+08
Q8NHM4	Putative trypsin-6 OS=Homo sapiens OX=9606 GN=PRSS3P2 PE=5 SV=2	3.73083e+08	4.07165e+08	3.63766e+08	4.30696e+08	3.87393e+08	3.7126e+08	4.57928e+08	4.3198e+08	4.15224e+08	4.50463e+08	3.76218e+08	3.98741e+08	4.49144e+08	3.84112e+08	3.57416e+08	3.74202e+08	7.51524e+07	3.33766e+08	3.97609e+08	1.56181e+08	3.83519e+08	3.20754e+08	3.72987e+08	3.51038e+08
A0A0G2JIW1	Heat shock 70 kDa protein 1B OS=Homo sapiens OX=9606 GN=HSPA1B PE=1 SV=1	2.75861e+06	4.06766e+06	3.55751e+06	2.91821e+06	2.7619e+06	3.0353e+06	6.88011e+06	6.62257e+06	3.5416e+06	7.3816e+06	1.73801e+06	3.452e+06	4.48722e+06	5912101	1.64882e+06	4.36305e+06	1.00328e+06	2.43495e+06	6.80349e+06	3250718	5.65898e+06	3.97614e+06	3788871	4.88309e+06
P0DMV8-2	Isoform 2 of Heat shock 70 kDa protein 1A OS=Homo sapiens OX=9606 GN=HSPA1A	2.75861e+06	4.06766e+06	3.55751e+06	2.91821e+06	2.7619e+06	3.0353e+06	6.88011e+06	6.62257e+06	3.5416e+06	7.3816e+06	1.73801e+06	3.452e+06	4.48722e+06	5912101	1.64882e+06	4.36305e+06	1.00328e+06	2.43495e+06	6.80349e+06	3250718	5.65898e+06	3.97614e+06	3788871	4.88309e+06
P0DMV8	Heat shock 70 kDa protein 1A OS=Homo sapiens OX=9606 GN=HSPA1A PE=1 SV=1	2.75861e+06	4.06766e+06	3.55751e+06	2.91821e+06	2.7619e+06	3.0353e+06	6.88011e+06	6.62257e+06	3.5416e+06	7.3816e+06	1.73801e+06	3.452e+06	4.48722e+06	5912101	1.64882e+06	4.36305e+06	1.00328e+06	2.43495e+06	6.80349e+06	3250718	5.65898e+06	3.97614e+06	3788871	4.88309e+06
P15924	Desmoplakin OS=Homo sapiens OX=9606 GN=DSP PE=1 SV=3	3.01442e+07	1.63936e+06	518843	1.30868e+06	2.15979e+06	296707	780874	778656	315106	1.08836e+06	4.005e+06	1.00737e+06	1.25177e+06	6.07704e+06		1.90837e+06	3.07404e+06	251692	260371	1.40545e+06	4.68794e+06	221613	980997	8.2431e+06
P48668	Keratin, type II cytoskeletal 6C OS=Homo sapiens OX=9606 GN=KRT6C PE=1 SV=3													401983	228874				229734	325688	85279.8	553183		204601	2.50252e+06
P08779	Keratin, type I cytoskeletal 16 OS=Homo sapiens OX=9606 GN=KRT16 PE=1 SV=4	1.58605e+08	8.13343e+06	4.08169e+06	5.59835e+06	5.09441e+06	1.25536e+06	2.09892e+06	2.48557e+06	1.57603e+06	1.50562e+06	5.11908e+06	5.0026e+06	3.55766e+06	2.29448e+07	847222	2.26841e+06	5.95614e+06	2.88712e+06	1.50636e+06	3.48583e+06	8.10406e+06	1.67389e+06	3.46433e+06	6.60761e+07
P15924-2	Isoform DPII of Desmoplakin OS=Homo sapiens OX=9606 GN=DSP	3.01442e+07	1.63936e+06	518843	1.30868e+06	2.15979e+06	296707	780874	778656	315106	1.08836e+06	4.005e+06	1.00737e+06	1.25177e+06	6.07704e+06		1.90837e+06	3.07404e+06	251692	260371	1.40545e+06	4.68794e+06	221613	980997	8.2431e+06
P15924-3	Isoform DSPIa of Desmoplakin OS=Homo sapiens OX=9606 GN=DSP	3.01442e+07	1.63936e+06	518843	1.30868e+06	2.15979e+06	296707	780874	778656	315106	1.08836e+06	4.005e+06	1.00737e+06	1.25177e+06	6.07704e+06		1.90837e+06	3.07404e+06	251692	260371	1.40545e+06	4.68794e+06	221613	980997	8.2431e+06
A0A1W2PQD4	Heterogeneous nuclear ribonucleoprotein U (Fragment) OS=Homo sapiens OX=9606 GN=HNRNPU PE=1 SV=1	957805	727674	1.11007e+06	431049	631076	532428	3.07447e+06	3.61663e+06	1.90665e+06	4.75042e+06	2.08435e+06	1.01252e+06	2.82263e+07	3.59993e+07	1.03837e+07	1.89361e+07	8.68923e+06	6.46224e+06	22456270	1.73442e+07	5.5581e+07	2.94035e+07	2.38221e+07	2.63055e+07
Q5T6W2	Heterogeneous nuclear ribonucleoprotein K (Fragment) OS=Homo sapiens OX=9606 GN=HNRNPK PE=1 SV=1	8.8779e+06	6.78619e+06	3.81735e+06	4.40778e+06	5354346	1.18977e+06	2.83275e+06	3.82727e+06	1.30907e+06	3.60889e+06	4.26953e+06	1.71704e+06	2.3067e+07	4.12425e+07	3.77194e+06	2.33378e+07	7.21881e+06	1.21946e+07	5.53337e+07	2.49384e+07	52388413	1.80075e+07	1.52713e+07	2.55099e+07
P61978-3	Isoform 3 of Heterogeneous nuclear ribonucleoprotein K OS=Homo sapiens OX=9606 GN=HNRNPK	8.8779e+06	6.78619e+06	3.81735e+06	4.40778e+06	5354346	1.18977e+06	2.83275e+06	3.82727e+06	1.30907e+06	3.60889e+06	4.26953e+06	1.71704e+06	2.3067e+07	4.12425e+07	3.77194e+06	2.33378e+07	7.21881e+06	1.21946e+07	5.53337e+07	2.49384e+07	52388413	1.80075e+07	1.52713e+07	2.55099e+07
P61978	Heterogeneous nuclear ribonucleoprotein K OS=Homo sapiens OX=9606 GN=HNRNPK PE=1 SV=1	8.8779e+06	6.78619e+06	3.81735e+06	4.40778e+06	5354346	1.18977e+06	2.83275e+06	3.82727e+06	1.30907e+06	3.60889e+06	4.26953e+06	1.71704e+06	2.3067e+07	4.12425e+07	3.77194e+06	2.33378e+07	7.21881e+06	1.21946e+07	5.53337e+07	2.49384e+07	52388413	1.80075e+07	1.52713e+07	2.55099e+07
P61978-2	Isoform 2 of Heterogeneous nuclear ribonucleoprotein K OS=Homo sapiens OX=9606 GN=HNRNPK	8.8779e+06	6.78619e+06	3.81735e+06	4.40778e+06	5354346	1.18977e+06	2.83275e+06	3.82727e+06	1.30907e+06	3.60889e+06	4.26953e+06	1.71704e+06	2.3067e+07	4.12425e+07	3.77194e+06	2.33378e+07	7.21881e+06	1.21946e+07	5.53337e+07	2.49384e+07	52388413	1.80075e+07	1.52713e+07	2.55099e+07
cRAP056	Keratin, type II microfibrillar, component 7C OS=Ovis aries PE=1 SV=1	631375	293095	35370.3	203017	1.16599e+06		152084	107082		342638	536995	258222	1.44882e+06		219552	757768	26930	37733.4	68121.1	2.88421e+06	8.46243e+07	250726	127149
P02533	Keratin, type I cytoskeletal 14 OS=Homo sapiens OX=9606 GN=KRT14 PE=1 SV=4	1.99396e+06													256278										2.16268e+06
P13645	Keratin, type I cytoskeletal 10 OS=Homo sapiens OX=9606 GN=KRT10 PE=1 SV=6	4.86478e+08	1.24542e+08	9.58364e+07	1.04721e+08	8.49566e+07	1.6655e+07	6.11285e+07	8.17607e+07	4.24261e+07	4.64342e+07	5.42503e+07	4.6409e+07	1.11074e+08	2.84239e+08	1.36495e+07	5.70884e+07	2.32523e+08	4.47631e+07	43350383	1.08217e+08	1.02299e+08	3.91992e+07	6.92495e+07	1.63763e+08
Q9NZB2-6	Isoform F of Constitutive coactivator of PPAR-gamma-like protein 1 OS=Homo sapiens OX=9606 GN=FAM120A	206022				50892.6								2.07161e+07	8.88613e+06	2.78595e+06	3.03232e+06	644175	442993	4.2316e+06	4.69592e+06	1.52387e+07	1.4797e+06	1.3821e+06	1.27831e+06
Q9NZB2	Constitutive coactivator of PPAR-gamma-like protein 1 OS=Homo sapiens OX=9606 GN=FAM120A PE=1 SV=2	206022				50892.6								2.07161e+07	8.88613e+06	2.78595e+06	3.03232e+06	644175	442993	4.2316e+06	4.69592e+06	1.52387e+07	1.4797e+06	1.3821e+06	1.27831e+06
Q9NZB2-4	Isoform D of Constitutive coactivator of PPAR-gamma-like protein 1 OS=Homo sapiens OX=9606 GN=FAM120A	206022				50892.6								2.07161e+07	8.88613e+06	2.78595e+06	3.03232e+06	644175	442993	4.2316e+06	4.69592e+06	1.52387e+07	1.4797e+06	1.3821e+06	1.27831e+06
Q92841	Probable ATP-dependent RNA helicase DDX17 OS=Homo sapiens OX=9606 GN=DDX17 PE=1 SV=2	687053	487461	529805	453619	517656		255686	371770	202034	402436	115640	339438	1.32072e+07	1.26396e+07	4.35616e+06	3.48093e+06	999161	1.09811e+06	9.61439e+06	6.85457e+06	1.61789e+07	3.97614e+06	3.0339e+06	3.82499e+06
A0A1X7SBZ2	Probable ATP-dependent RNA helicase DDX17 OS=Homo sapiens OX=9606 GN=DDX17 PE=1 SV=1	687053	487461	529805	453619	517656		255686	371770	202034	402436	115640	339438	1.32072e+07	1.26396e+07	4.35616e+06	3.48093e+06	999161	1.09811e+06	9.61439e+06	6.85457e+06	1.61789e+07	3.97614e+06	3.0339e+06	3.82499e+06
Q92841-1	Isoform 2 of Probable ATP-dependent RNA helicase DDX17 OS=Homo sapiens OX=9606 GN=DDX17	687053	487461	529805	453619	517656		255686	371770	202034	402436	115640	339438	1.32072e+07	1.26396e+07	4.35616e+06	3.48093e+06	999161	1.09811e+06	9.61439e+06	6.85457e+06	1.61789e+07	3.97614e+06	3.0339e+06	3.82499e+06
A0A1W2PQ51	Probable ATP-dependent RNA helicase DDX17 OS=Homo sapiens OX=9606 GN=DDX17 PE=1 SV=1	687053	487461	529805	453619	517656		255686	371770	202034	402436	115640	339438	1.32072e+07	1.26396e+07	4.35616e+06	3.48093e+06	999161	1.09811e+06	9.61439e+06	6.85457e+06	1.61789e+07	3.97614e+06	3.0339e+06	3.82499e+06
Q92841-3	Isoform 4 of Probable ATP-dependent RNA helicase DDX17 OS=Homo sapiens OX=9606 GN=DDX17	687053	487461	529805	453619	517656		255686	371770	202034	402436	115640	339438	1.32072e+07	1.26396e+07	4.35616e+06	3.48093e+06	999161	1.09811e+06	9.61439e+06	6.85457e+06	1.61789e+07	3.97614e+06	3.0339e+06	3.82499e+06
cRAP057	Keratin, type II microfibrillar, component 5 OS=Ovis aries PE=1 SV=1	631375	293095	35370.3	203017	1.09025e+06		152084	107082		342638	536995	258222	1.44882e+06		219552	757768			30145	2.88421e+06	8.26085e+07	250726	127149
E9PAU2	Ribonucleoprotein PTB-binding 1 OS=Homo sapiens OX=9606 GN=RAVER1 PE=1 SV=1													1.30482e+07	1.20786e+07	556645	9.9124e+06	4.12665e+06	3.33127e+06	1.16582e+07	10578685	2.64503e+07	1.77676e+07	1.41712e+07	1.48796e+07
A0A087WZ13	Ribonucleoprotein PTB-binding 1 OS=Homo sapiens OX=9606 GN=RAVER1 PE=1 SV=1													1.30482e+07	1.20786e+07	556645	9.9124e+06	4.12665e+06	3.33127e+06	1.16582e+07	10578685	2.64503e+07	1.77676e+07	1.41712e+07	1.48796e+07
Q8IY67-2	Isoform 2 of Ribonucleoprotein PTB-binding 1 OS=Homo sapiens OX=9606 GN=RAVER1													1.30482e+07	1.20786e+07	556645	9.9124e+06	4.12665e+06	3.33127e+06	1.16582e+07	10578685	2.64503e+07	1.77676e+07	1.41712e+07	1.48796e+07
Q8IY67	Ribonucleoprotein PTB-binding 1 OS=Homo sapiens OX=9606 GN=RAVER1 PE=1 SV=1													1.30482e+07	1.20786e+07	556645	9.9124e+06	4.12665e+06	3.33127e+06	1.16582e+07	10578685	2.64503e+07	1.77676e+07	1.41712e+07	1.48796e+07
D6RA49	RNA-binding protein 47 (Fragment) OS=Homo sapiens OX=9606 GN=RBM47 PE=1 SV=8																1.01649e+06	157342	1.18828e+06				1.29524e+06	1.2492e+06	1.12392e+06
D6REZ6	RNA-binding protein 47 (Fragment) OS=Homo sapiens OX=9606 GN=RBM47 PE=1 SV=1																1.01649e+06	157342	1.18828e+06				1.29524e+06	1.2492e+06	1.12392e+06
A0AV96	RNA-binding protein 47 OS=Homo sapiens OX=9606 GN=RBM47 PE=1 SV=2																1.01649e+06	157342	1.18828e+06				1.29524e+06	1.2492e+06	1.12392e+06
D6R9M7	RNA-binding protein 47 (Fragment) OS=Homo sapiens OX=9606 GN=RBM47 PE=1 SV=8																1.01649e+06	157342	1.18828e+06				1.29524e+06	1.2492e+06	1.12392e+06
D6RCT1	RNA-binding protein 47 (Fragment) OS=Homo sapiens OX=9606 GN=RBM47 PE=1 SV=1																1.01649e+06	157342	1.18828e+06				1.29524e+06	1.2492e+06	1.12392e+06
D6RBP6	RNA-binding protein 47 (Fragment) OS=Homo sapiens OX=9606 GN=RBM47 PE=1 SV=8																1.01649e+06	157342	1.18828e+06				1.29524e+06	1.2492e+06	1.12392e+06
A0AV96-2	Isoform 2 of RNA-binding protein 47 OS=Homo sapiens OX=9606 GN=RBM47																1.01649e+06	157342	1.18828e+06				1.29524e+06	1.2492e+06	1.12392e+06
D6RFL5	RNA-binding protein 47 (Fragment) OS=Homo sapiens OX=9606 GN=RBM47 PE=1 SV=1																1.01649e+06	157342	1.18828e+06				1.29524e+06	1.2492e+06	1.12392e+06
D6RBS9	RNA-binding protein 47 (Fragment) OS=Homo sapiens OX=9606 GN=RBM47 PE=1 SV=1																1.01649e+06	157342	1.18828e+06				1.29524e+06	1.2492e+06	1.12392e+06
D6R9D6	RNA-binding protein 47 OS=Homo sapiens OX=9606 GN=RBM47 PE=1 SV=1																1.01649e+06	157342	1.18828e+06				1.29524e+06	1.2492e+06	1.12392e+06
Q96SI9	Spermatid perinuclear RNA-binding protein OS=Homo sapiens OX=9606 GN=STRBP PE=1 SV=1													4.64719e+06	5.54592e+06	2.37236e+06	1.4291e+07	3.30102e+06	6.20507e+06	3.98713e+06	3.87557e+06	7.81101e+06	1.39084e+07	1.21378e+07	1.48663e+07
Q96SI9-2	Isoform 2 of Spermatid perinuclear RNA-binding protein OS=Homo sapiens OX=9606 GN=STRBP													4.64719e+06	5.54592e+06	2.37236e+06	1.4291e+07	3.30102e+06	6.20507e+06	3.98713e+06	3.87557e+06	7.81101e+06	1.39084e+07	1.21378e+07	1.48663e+07
D6REM6	Matrin-3 OS=Homo sapiens OX=9606 GN=MATR3 PE=1 SV=1	3.1277e+06	1.76855e+06	5.4541e+06	3.56124e+06	4.38564e+06	1.38216e+06	697046	1.43312e+06	920030	1.56711e+06	299700	945696	6.13099e+06	1.03185e+07	777594	4.1309e+06	1.97365e+06	1.00322e+06	2.68415e+06	2.54113e+06	1.28704e+07	4.32863e+06	5.766e+06	5.33096e+06
A8MXP9	Matrin-3 OS=Homo sapiens OX=9606 GN=MATR3 PE=1 SV=1	3.1277e+06	1.76855e+06	5.4541e+06	3.56124e+06	4.38564e+06	1.38216e+06	697046	1.43312e+06	920030	1.56711e+06	299700	945696	6.13099e+06	1.03185e+07	777594	4.1309e+06	1.97365e+06	1.00322e+06	2.68415e+06	2.54113e+06	1.28704e+07	4.32863e+06	5.766e+06	5.33096e+06
H0Y8T4	Matrin-3 (Fragment) OS=Homo sapiens OX=9606 GN=MATR3 PE=1 SV=1	3.1277e+06	1.76855e+06	5.4541e+06	3.56124e+06	4.38564e+06	1.38216e+06	697046	1.43312e+06	920030	1.56711e+06	299700	945696	6.13099e+06	1.03185e+07	777594	4.1309e+06	1.97365e+06	1.00322e+06	2.68415e+06	2.54113e+06	1.28704e+07	4.32863e+06	5.766e+06	5.33096e+06
P43243	Matrin-3 OS=Homo sapiens OX=9606 GN=MATR3 PE=1 SV=2	3.1277e+06	1.76855e+06	5.4541e+06	3.56124e+06	4.38564e+06	1.38216e+06	697046	1.43312e+06	920030	1.56711e+06	299700	945696	6.13099e+06	1.03185e+07	777594	4.1309e+06	1.97365e+06	1.00322e+06	2.68415e+06	2.54113e+06	1.28704e+07	4.32863e+06	5.766e+06	5.33096e+06
D6R991	Matrin-3 (Fragment) OS=Homo sapiens OX=9606 GN=MATR3 PE=1 SV=1	3.1277e+06	1.76855e+06	5.4541e+06	3.56124e+06	4.38564e+06	1.38216e+06	697046	1.43312e+06	920030	1.56711e+06	299700	945696	6.13099e+06	1.03185e+07	777594	4.1309e+06	1.97365e+06	1.00322e+06	2.68415e+06	2.54113e+06	1.28704e+07	4.32863e+06	5.766e+06	5.33096e+06
Q01546	Keratin, type II cytoskeletal 2 oral OS=Homo sapiens OX=9606 GN=KRT76 PE=1 SV=2	3.90918e+07	837059	120856	39580.2	171839	92608.8					194959	285790		2.21524e+06		23957		37068.8			773253		48728.6	9.28847e+06
Q7Z3Y7	Keratin, type I cytoskeletal 28 OS=Homo sapiens OX=9606 GN=KRT28 PE=1 SV=2	4.84472e+08	1.24519e+08	9.56191e+07	1.04352e+08	8.48175e+07	1.6655e+07	6.11285e+07	8.17607e+07	4.24261e+07	4.64342e+07	5.42503e+07	4.6409e+07	1.10309e+08	2.79528e+08	1.36495e+07	5.70884e+07	2.32523e+08	4.47631e+07	43350383	1.08217e+08	1.02299e+08	3.91992e+07	6.86617e+07	1.62479e+08
Q5JP53	Tubulin beta chain OS=Homo sapiens OX=9606 GN=TUBB PE=1 SV=1	1.00601e+07	5.40997e+06	4.30438e+06	4556102	5.30438e+06	4.76545e+06	6.7148e+06	6.37951e+06	4395292	5.92798e+06	5.26145e+06	4.56833e+06	4.1296e+06	8.18897e+06	3.58725e+06	7.2524e+06	1379760	2.87566e+06	7.13357e+06	3.79081e+06	7.30743e+06	2.2973e+06	4.50008e+06	2398655
A6NNZ2	Tubulin beta-8 chain-like protein LOC260334 OS=Homo sapiens OX=9606 PE=1 SV=1	1.00601e+07	5.40997e+06	4.30438e+06	4556102	5.30438e+06	4.76545e+06	6.7148e+06	6.37951e+06	4395292	5.92798e+06	5.26145e+06	4.56833e+06	4.1296e+06	8.18897e+06	3.58725e+06	7.2524e+06	1379760	2.87566e+06	7.13357e+06	3.79081e+06	7.30743e+06	2.2973e+06	4.50008e+06	2398655
A0A075B736	Tubulin beta chain OS=Homo sapiens OX=9606 GN=TUBB8 PE=1 SV=1	1.00601e+07	5.40997e+06	4.30438e+06	4556102	5.30438e+06	4.76545e+06	6.7148e+06	6.37951e+06	4395292	5.92798e+06	5.26145e+06	4.56833e+06	4.1296e+06	8.18897e+06	3.58725e+06	7.2524e+06	1379760	2.87566e+06	7.13357e+06	3.79081e+06	7.30743e+06	2.2973e+06	4.50008e+06	2398655
Q13885	Tubulin beta-2A chain OS=Homo sapiens OX=9606 GN=TUBB2A PE=1 SV=1	1.00601e+07	5.40997e+06	4.30438e+06	4556102	5.30438e+06	4.76545e+06	6.7148e+06	6.37951e+06	4395292	5.92798e+06	5.26145e+06	4.56833e+06	4.1296e+06	8.18897e+06	3.58725e+06	7.2524e+06	1379760	2.87566e+06	7.13357e+06	3.79081e+06	7.30743e+06	2.2973e+06	4.50008e+06	2398655
Q5SQY0	Tubulin beta chain OS=Homo sapiens OX=9606 GN=TUBB8 PE=1 SV=1	1.00601e+07	5.40997e+06	4.30438e+06	4556102	5.30438e+06	4.76545e+06	6.7148e+06	6.37951e+06	4395292	5.92798e+06	5.26145e+06	4.56833e+06	4.1296e+06	8.18897e+06	3.58725e+06	7.2524e+06	1379760	2.87566e+06	7.13357e+06	3.79081e+06	7.30743e+06	2.2973e+06	4.50008e+06	2398655
Q9BVA1	Tubulin beta-2B chain OS=Homo sapiens OX=9606 GN=TUBB2B PE=1 SV=1	1.00601e+07	5.40997e+06	4.30438e+06	4556102	5.30438e+06	4.76545e+06	6.7148e+06	6.37951e+06	4395292	5.92798e+06	5.26145e+06	4.56833e+06	4.1296e+06	8.18897e+06	3.58725e+06	7.2524e+06	1379760	2.87566e+06	7.13357e+06	3.79081e+06	7.30743e+06	2.2973e+06	4.50008e+06	2398655
Q13509	Tubulin beta-3 chain OS=Homo sapiens OX=9606 GN=TUBB3 PE=1 SV=2	1.00601e+07	5.40997e+06	4.30438e+06	4556102	5.30438e+06	4.76545e+06	6.7148e+06	6.37951e+06	4395292	5.92798e+06	5.26145e+06	4.56833e+06	4.1296e+06	8.18897e+06	3.58725e+06	7.2524e+06	1379760	2.87566e+06	7.13357e+06	3.79081e+06	7.30743e+06	2.2973e+06	4.50008e+06	2398655
A0A0B4J269	Uncharacterized protein OS=Homo sapiens OX=9606 PE=1 SV=1	1.00601e+07	5.40997e+06	4.30438e+06	4556102	5.30438e+06	4.76545e+06	6.7148e+06	6.37951e+06	4395292	5.92798e+06	5.26145e+06	4.56833e+06	4.1296e+06	8.18897e+06	3.58725e+06	7.2524e+06	1379760	2.87566e+06	7.13357e+06	3.79081e+06	7.30743e+06	2.2973e+06	4.50008e+06	2398655
Q3ZCM7	Tubulin beta-8 chain OS=Homo sapiens OX=9606 GN=TUBB8 PE=1 SV=2	1.00601e+07	5.40997e+06	4.30438e+06	4556102	5.30438e+06	4.76545e+06	6.7148e+06	6.37951e+06	4395292	5.92798e+06	5.26145e+06	4.56833e+06	4.1296e+06	8.18897e+06	3.58725e+06	7.2524e+06	1379760	2.87566e+06	7.13357e+06	3.79081e+06	7.30743e+06	2.2973e+06	4.50008e+06	2398655
Q9BUF5	Tubulin beta-6 chain OS=Homo sapiens OX=9606 GN=TUBB6 PE=1 SV=1	1.00601e+07	5.40997e+06	4.30438e+06	4556102	5.30438e+06	4.76545e+06	6.7148e+06	6.37951e+06	4395292	5.92798e+06	5.26145e+06	4.56833e+06	4.1296e+06	8.18897e+06	3.58725e+06	7.2524e+06	1379760	2.87566e+06	7.13357e+06	3.79081e+06	7.30743e+06	2.2973e+06	4.50008e+06	2398655
Q13509-2	Isoform 2 of Tubulin beta-3 chain OS=Homo sapiens OX=9606 GN=TUBB3	1.00601e+07	5.40997e+06	4.30438e+06	4556102	5.30438e+06	4.76545e+06	6.7148e+06	6.37951e+06	4395292	5.92798e+06	5.26145e+06	4.56833e+06	4.1296e+06	8.18897e+06	3.58725e+06	7.2524e+06	1379760	2.87566e+06	7.13357e+06	3.79081e+06	7.30743e+06	2.2973e+06	4.50008e+06	2398655
Q5ST81	Tubulin beta chain OS=Homo sapiens OX=9606 GN=TUBB PE=1 SV=1	1.00601e+07	5.40997e+06	4.30438e+06	4556102	5.30438e+06	4.76545e+06	6.7148e+06	6.37951e+06	4395292	5.92798e+06	5.26145e+06	4.56833e+06	4.1296e+06	8.18897e+06	3.58725e+06	7.2524e+06	1379760	2.87566e+06	7.13357e+06	3.79081e+06	7.30743e+06	2.2973e+06	4.50008e+06	2398655
P68371	Tubulin beta-4B chain OS=Homo sapiens OX=9606 GN=TUBB4B PE=1 SV=1	1.00601e+07	5.40997e+06	4.30438e+06	4556102	5.30438e+06	4.76545e+06	6.7148e+06	6.37951e+06	4395292	5.92798e+06	5.26145e+06	4.56833e+06	4.1296e+06	8.18897e+06	3.58725e+06	7.2524e+06	1379760	2.87566e+06	7.13357e+06	3.79081e+06	7.30743e+06	2.2973e+06	4.50008e+06	2398655
Q9H4B7	Tubulin beta-1 chain OS=Homo sapiens OX=9606 GN=TUBB1 PE=1 SV=1	1.00601e+07	5.40997e+06	4.30438e+06	4556102	5.30438e+06	4.76545e+06	6.7148e+06	6.37951e+06	4395292	5.92798e+06	5.26145e+06	4.56833e+06	4.1296e+06	8.18897e+06	3.58725e+06	7.2524e+06	1379760	2.87566e+06	7.13357e+06	3.79081e+06	7.30743e+06	2.2973e+06	4.50008e+06	2398655
P04350	Tubulin beta-4A chain OS=Homo sapiens OX=9606 GN=TUBB4A PE=1 SV=2	1.00601e+07	5.40997e+06	4.30438e+06	4556102	5.30438e+06	4.76545e+06	6.7148e+06	6.37951e+06	4395292	5.92798e+06	5.26145e+06	4.56833e+06	4.1296e+06	8.18897e+06	3.58725e+06	7.2524e+06	1379760	2.87566e+06	7.13357e+06	3.79081e+06	7.30743e+06	2.2973e+06	4.50008e+06	2398655
K7ESM5	Tubulin beta chain (Fragment) OS=Homo sapiens OX=9606 GN=TUBB6 PE=1 SV=1	1.00601e+07	5.40997e+06	4.30438e+06	4556102	5.30438e+06	4.76545e+06	6.7148e+06	6.37951e+06	4395292	5.92798e+06	5.26145e+06	4.56833e+06	4.1296e+06	8.18897e+06	3.58725e+06	7.2524e+06	1379760	2.87566e+06	7.13357e+06	3.79081e+06	7.30743e+06	2.2973e+06	4.50008e+06	2398655
P07437	Tubulin beta chain OS=Homo sapiens OX=9606 GN=TUBB PE=1 SV=2	1.00601e+07	5.40997e+06	4.30438e+06	4556102	5.30438e+06	4.76545e+06	6.7148e+06	6.37951e+06	4395292	5.92798e+06	5.26145e+06	4.56833e+06	4.1296e+06	8.18897e+06	3.58725e+06	7.2524e+06	1379760	2.87566e+06	7.13357e+06	3.79081e+06	7.30743e+06	2.2973e+06	4.50008e+06	2398655
Q14533	Keratin, type II cuticular Hb1 OS=Homo sapiens OX=9606 GN=KRT81 PE=1 SV=3																				2.72597e+06
O43790	Keratin, type II cuticular Hb6 OS=Homo sapiens OX=9606 GN=KRT86 PE=1 SV=1																				2.72597e+06
A0A087X106	Keratin, type II cuticular Hb1 OS=Homo sapiens OX=9606 GN=KRT81 PE=1 SV=1																				2.72597e+06
Q8IY67-3	Isoform 3 of Ribonucleoprotein PTB-binding 1 OS=Homo sapiens OX=9606 GN=RAVER1													1.17762e+07	1.13248e+07	314933	9.39838e+06	3.98552e+06	2.96266e+06	1.1002e+07	1.02232e+07	2.52788e+07	1.75588e+07	1.35804e+07	1.43313e+07
K7EKR9	Ribonucleoprotein PTB-binding 1 (Fragment) OS=Homo sapiens OX=9606 GN=RAVER1 PE=1 SV=1													1.17762e+07	1.13248e+07	314933	9.39838e+06	3.98552e+06	2.96266e+06	1.1002e+07	1.02232e+07	2.52788e+07	1.75588e+07	1.35804e+07	1.43313e+07
Q12906-5	Isoform 5 of Interleukin enhancer-binding factor 3 OS=Homo sapiens OX=9606 GN=ILF3		92179.1		1.47617e+06	187498		86401.9	283489	61922.9	108445	599664	451273	1.06167e+06	5.05477e+06	889638	659699	596019	358024	577073	960991	4.84527e+06	366371	100753	1.91781e+07
Q12906-6	Isoform 6 of Interleukin enhancer-binding factor 3 OS=Homo sapiens OX=9606 GN=ILF3		92179.1		1.47617e+06	187498		86401.9	283489	61922.9	108445	599664	451273	1.06167e+06	5.05477e+06	889638	659699	596019	358024	577073	960991	4.84527e+06	366371	100753	1.91781e+07
Q12906-7	Isoform 7 of Interleukin enhancer-binding factor 3 OS=Homo sapiens OX=9606 GN=ILF3		92179.1		1.47617e+06	187498		86401.9	283489	61922.9	108445	599664	451273	1.06167e+06	5.05477e+06	889638	659699	596019	358024	577073	960991	4.84527e+06	366371	100753	1.91781e+07
Q12906-2	Isoform 2 of Interleukin enhancer-binding factor 3 OS=Homo sapiens OX=9606 GN=ILF3		92179.1		1.47617e+06	187498		86401.9	283489	61922.9	108445	599664	451273	1.06167e+06	5.05477e+06	889638	659699	596019	358024	577073	960991	4.84527e+06	366371	100753	1.91781e+07
Q12906	Interleukin enhancer-binding factor 3 OS=Homo sapiens OX=9606 GN=ILF3 PE=1 SV=3		92179.1		1.47617e+06	187498		86401.9	283489	61922.9	108445	599664	451273	1.06167e+06	5.05477e+06	889638	659699	596019	358024	577073	960991	4.84527e+06	366371	100753	1.91781e+07
Q12906-4	Isoform 4 of Interleukin enhancer-binding factor 3 OS=Homo sapiens OX=9606 GN=ILF3		92179.1		1.47617e+06	187498		86401.9	283489	61922.9	108445	599664	451273	1.06167e+06	5.05477e+06	889638	659699	596019	358024	577073	960991	4.84527e+06	366371	100753	1.91781e+07
Q12906-3	Isoform 3 of Interleukin enhancer-binding factor 3 OS=Homo sapiens OX=9606 GN=ILF3		92179.1		1.47617e+06	187498		86401.9	283489	61922.9	108445	599664	451273	1.06167e+06	5.05477e+06	889638	659699	596019	358024	577073	960991	4.84527e+06	366371	100753	1.91781e+07
K7EMD9	Keratin, type I cytoskeletal 13 (Fragment) OS=Homo sapiens OX=9606 GN=KRT13 PE=1 SV=1	1.4342e+08	8.13343e+06	4.08169e+06	5.59835e+06	5.09441e+06	1.25536e+06	2.09892e+06	2.48557e+06	1.57603e+06	1.50562e+06	5.11908e+06	5.0026e+06	3.55766e+06	2.27855e+07	847222	2.26841e+06	5.95614e+06	2.88712e+06	1.50636e+06	3.48583e+06	7.88244e+06	1.50641e+06	3.35441e+06	6.01871e+07
P13646-2	Isoform 2 of Keratin, type I cytoskeletal 13 OS=Homo sapiens OX=9606 GN=KRT13	1.4342e+08	8.13343e+06	4.08169e+06	5.59835e+06	5.09441e+06	1.25536e+06	2.09892e+06	2.48557e+06	1.57603e+06	1.50562e+06	5.11908e+06	5.0026e+06	3.55766e+06	2.27855e+07	847222	2.26841e+06	5.95614e+06	2.88712e+06	1.50636e+06	3.48583e+06	7.88244e+06	1.50641e+06	3.35441e+06	6.01871e+07
P13646	Keratin, type I cytoskeletal 13 OS=Homo sapiens OX=9606 GN=KRT13 PE=1 SV=4	1.4342e+08	8.13343e+06	4.08169e+06	5.59835e+06	5.09441e+06	1.25536e+06	2.09892e+06	2.48557e+06	1.57603e+06	1.50562e+06	5.11908e+06	5.0026e+06	3.55766e+06	2.27855e+07	847222	2.26841e+06	5.95614e+06	2.88712e+06	1.50636e+06	3.48583e+06	7.88244e+06	1.50641e+06	3.35441e+06	6.01871e+07
P19012	Keratin, type I cytoskeletal 15 OS=Homo sapiens OX=9606 GN=KRT15 PE=1 SV=3	1.4342e+08	8.13343e+06	4.08169e+06	5.59835e+06	5.09441e+06	1.25536e+06	2.09892e+06	2.48557e+06	1.57603e+06	1.50562e+06	5.11908e+06	5.0026e+06	3.55766e+06	2.27855e+07	847222	2.26841e+06	5.95614e+06	2.88712e+06	1.50636e+06	3.48583e+06	7.88244e+06	1.50641e+06	3.35441e+06	6.01871e+07
cRAP040	Keratin, type I cytoskeletal 15 OS=Ovis aries GN=KRT15 PE=2 SV=1	1.4342e+08	8.13343e+06	4.08169e+06	5.59835e+06	5.09441e+06	1.25536e+06	2.09892e+06	2.48557e+06	1.57603e+06	1.50562e+06	5.11908e+06	5.0026e+06	3.55766e+06	2.27855e+07	847222	2.26841e+06	5.95614e+06	2.88712e+06	1.50636e+06	3.48583e+06	7.88244e+06	1.50641e+06	3.35441e+06	6.01871e+07
K7ERE3	Keratin, type I cytoskeletal 13 OS=Homo sapiens OX=9606 GN=KRT13 PE=1 SV=1	1.4342e+08	8.13343e+06	4.08169e+06	5.59835e+06	5.09441e+06	1.25536e+06	2.09892e+06	2.48557e+06	1.57603e+06	1.50562e+06	5.11908e+06	5.0026e+06	3.55766e+06	2.27855e+07	847222	2.26841e+06	5.95614e+06	2.88712e+06	1.50636e+06	3.48583e+06	7.88244e+06	1.50641e+06	3.35441e+06	6.01871e+07
P13646-3	Isoform 3 of Keratin, type I cytoskeletal 13 OS=Homo sapiens OX=9606 GN=KRT13	1.4342e+08	8.13343e+06	4.08169e+06	5.59835e+06	5.09441e+06	1.25536e+06	2.09892e+06	2.48557e+06	1.57603e+06	1.50562e+06	5.11908e+06	5.0026e+06	3.55766e+06	2.27855e+07	847222	2.26841e+06	5.95614e+06	2.88712e+06	1.50636e+06	3.48583e+06	7.88244e+06	1.50641e+06	3.35441e+06	6.01871e+07
P78386	Keratin, type II cuticular Hb5 OS=Homo sapiens OX=9606 GN=KRT85 PE=1 SV=1
Q09161	Nuclear cap-binding protein subunit 1 OS=Homo sapiens OX=9606 GN=NCBP1 PE=1 SV=1	216698												3.53742e+06	4.70999e+06	1.09721e+06	1.36012e+06	646029	441596	1.84901e+06	1.38547e+06	4.86547e+06	2.43912e+06	2.37538e+06	2.94112e+06
Q9NZI8	Insulin-like growth factor 2 mRNA-binding protein 1 OS=Homo sapiens OX=9606 GN=IGF2BP1 PE=1 SV=2	7275186	6204185	6.94405e+06	9439543	8789318	2680587	7.88021e+06	11277791	7.39149e+06	6049706	8.23155e+06	2.59745e+06	1.03159e+07	1.92778e+07	2.033e+06	1.09132e+07	2.11284e+06	8.2521e+06	1.72735e+07	8.92145e+06	2.31334e+07	4.26091e+06	1.05187e+07	8.28861e+06
Q92841-2	Isoform 3 of Probable ATP-dependent RNA helicase DDX17 OS=Homo sapiens OX=9606 GN=DDX17	687053	487461	529805	453619	517656		255686	371770	202034	402436	115640	339438	1.32072e+07	1.26396e+07	4.35616e+06	3.48093e+06	999161	1.09811e+06	9.61439e+06	6.85457e+06	1.61789e+07	3.97614e+06	3.0339e+06	3.82499e+06
P11216	Glycogen phosphorylase, brain form OS=Homo sapiens OX=9606 GN=PYGB PE=1 SV=5	1.14801e+06	1.29009e+06	2.28734e+06	2.22658e+06	2.57702e+06	1.29324e+06	1.02637e+06	1.97391e+06	1.28248e+06	2.88073e+06	300518	1.27465e+06	1.04188e+06	1.95318e+06	631883	1.3857e+06	429143	631553	274777	395783	1.91912e+06	1.3e+06	2.23734e+06	3.65249e+06
Q96I24	Far upstream element-binding protein 3 OS=Homo sapiens OX=9606 GN=FUBP3 PE=1 SV=2	24144.2		82197.1				94803.4	68599.5	25370.5	117574	97826.3	129564	123069	170510	32720.2	1.02156e+06	430024	1.10113e+06	188146	267466	229869	1.72043e+06	1.77926e+06	2.06098e+06
Q53FA3	HSPA1L (Fragment) OS=Homo sapiens OX=9606 GN=HSPA1L PE=1 SV=1	1.68681e+06	2.4905e+06	2502003	2.05426e+06	1.81235e+06	2.07348e+06	4224292	4.11545e+06	2.42213e+06	4.33841e+06	1.03216e+06	2.27172e+06	2.7042e+06	3.58544e+06	1571955	2.66313e+06	749841	1.77808e+06	3.8175e+06	1.8307e+06	3370925	3.00109e+06	2719860	3.40881e+06
P34931	Heat shock 70 kDa protein 1-like OS=Homo sapiens OX=9606 GN=HSPA1L PE=1 SV=2	1.68681e+06	2.4905e+06	2502003	2.05426e+06	1.81235e+06	2.07348e+06	4224292	4.11545e+06	2.42213e+06	4.33841e+06	1.03216e+06	2.27172e+06	2.7042e+06	3.58544e+06	1571955	2.66313e+06	749841	1.77808e+06	3.8175e+06	1.8307e+06	3370925	3.00109e+06	2719860	3.40881e+06
O43390-2	Isoform 2 of Heterogeneous nuclear ribonucleoprotein R OS=Homo sapiens OX=9606 GN=HNRNPR													2.95927e+06	1.5473e+06		857654			1.10791e+06	1.65748e+06	6.71405e+06	1.94811e+06	808343	2.84542e+06
O43390	Heterogeneous nuclear ribonucleoprotein R OS=Homo sapiens OX=9606 GN=HNRNPR PE=1 SV=1													2.95927e+06	1.5473e+06		857654			1.10791e+06	1.65748e+06	6.71405e+06	1.94811e+06	808343	2.84542e+06
O43390-3	Isoform 3 of Heterogeneous nuclear ribonucleoprotein R OS=Homo sapiens OX=9606 GN=HNRNPR													2.95927e+06	1.5473e+06		857654			1.10791e+06	1.65748e+06	6.71405e+06	1.94811e+06	808343	2.84542e+06
O43390-4	Isoform 4 of Heterogeneous nuclear ribonucleoprotein R OS=Homo sapiens OX=9606 GN=HNRNPR													2.95927e+06	1.5473e+06		857654			1.10791e+06	1.65748e+06	6.71405e+06	1.94811e+06	808343	2.84542e+06
B4DT28	Heterogeneous nuclear ribonucleoprotein R OS=Homo sapiens OX=9606 GN=HNRNPR PE=1 SV=1													2.95927e+06	1.5473e+06		857654			1.10791e+06	1.65748e+06	6.71405e+06	1.94811e+06	808343	2.84542e+06
B3KM87	Matrin-3 OS=Homo sapiens OX=9606 GN=MATR3 PE=1 SV=1	2.29606e+06	1.76855e+06	2.68677e+06	1.34522e+06	2.06006e+06	914658	440513	610377	511537	1.00113e+06	153863	560966	3.59699e+06	6.19405e+06	594756	2.00934e+06	495974	444303	1.82457e+06	1.90517e+06	7.11114e+06	1.89125e+06	3.1548e+06	3.14719e+06
D6RBI2	Matrin-3 (Fragment) OS=Homo sapiens OX=9606 GN=MATR3 PE=1 SV=1	2.29606e+06	1.76855e+06	2.68677e+06	1.34522e+06	2.06006e+06	914658	440513	610377	511537	1.00113e+06	153863	560966	3.59699e+06	6.19405e+06	594756	2.00934e+06	495974	444303	1.82457e+06	1.90517e+06	7.11114e+06	1.89125e+06	3.1548e+06	3.14719e+06
D6RE02	Matrin-3 (Fragment) OS=Homo sapiens OX=9606 GN=MATR3 PE=1 SV=8	2.29606e+06	1.76855e+06	2.68677e+06	1.34522e+06	2.06006e+06	914658	440513	610377	511537	1.00113e+06	153863	560966	3.59699e+06	6.19405e+06	594756	2.00934e+06	495974	444303	1.82457e+06	1.90517e+06	7.11114e+06	1.89125e+06	3.1548e+06	3.14719e+06
D6RAY2	Matrin-3 (Fragment) OS=Homo sapiens OX=9606 GN=MATR3 PE=1 SV=1	2.29606e+06	1.76855e+06	2.68677e+06	1.34522e+06	2.06006e+06	914658	440513	610377	511537	1.00113e+06	153863	560966	3.59699e+06	6.19405e+06	594756	2.00934e+06	495974	444303	1.82457e+06	1.90517e+06	7.11114e+06	1.89125e+06	3.1548e+06	3.14719e+06
D6RIA2	Matrin-3 (Fragment) OS=Homo sapiens OX=9606 GN=MATR3 PE=1 SV=1	2.29606e+06	1.76855e+06	2.68677e+06	1.34522e+06	2.06006e+06	914658	440513	610377	511537	1.00113e+06	153863	560966	3.59699e+06	6.19405e+06	594756	2.00934e+06	495974	444303	1.82457e+06	1.90517e+06	7.11114e+06	1.89125e+06	3.1548e+06	3.14719e+06
D6RAM9	Matrin-3 (Fragment) OS=Homo sapiens OX=9606 GN=MATR3 PE=1 SV=1	2.29606e+06	1.76855e+06	2.68677e+06	1.34522e+06	2.06006e+06	914658	440513	610377	511537	1.00113e+06	153863	560966	3.59699e+06	6.19405e+06	594756	2.00934e+06	495974	444303	1.82457e+06	1.90517e+06	7.11114e+06	1.89125e+06	3.1548e+06	3.14719e+06
P43243-2	Isoform 2 of Matrin-3 OS=Homo sapiens OX=9606 GN=MATR3	2.29606e+06	1.76855e+06	2.68677e+06	1.34522e+06	2.06006e+06	914658	440513	610377	511537	1.00113e+06	153863	560966	3.59699e+06	6.19405e+06	594756	2.00934e+06	495974	444303	1.82457e+06	1.90517e+06	7.11114e+06	1.89125e+06	3.1548e+06	3.14719e+06
B0YJC4	Vimentin OS=Homo sapiens OX=9606 GN=VIM PE=1 SV=1	1.55312e+06	797280	677114	553739	407400	679321	2.09849e+06	1.71281e+06	841210	2.08193e+06	1773604	1.04418e+06	437778	1.23467e+06	160597	760768	73087.3	473014	1.14223e+06	706709	625609	852633	1228640	952190
P08670	Vimentin OS=Homo sapiens OX=9606 GN=VIM PE=1 SV=4	1.55312e+06	797280	677114	553739	407400	679321	2.09849e+06	1.71281e+06	841210	2.08193e+06	1773604	1.04418e+06	437778	1.23467e+06	160597	760768	73087.3	473014	1.14223e+06	706709	625609	852633	1228640	952190
H0YIN9	Keratin, type II cytoskeletal 5 (Fragment) OS=Homo sapiens OX=9606 GN=KRT5 PE=1 SV=1	6.9043e+06	3.14422e+06	803062	2.45408e+06	2.11996e+06		1.28995e+06	1.07716e+06	1.1893e+06	874510	1.6674e+06	491037	2.53668e+06	6.13566e+06	559262	647677	760620	578120	595507	374530	286639	166097	1.28714e+06	3.64143e+06
Q8N1N4	Keratin, type II cytoskeletal 78 OS=Homo sapiens OX=9606 GN=KRT78 PE=1 SV=2	1.34572e+06	325462	52443.6	206575	181402		273682	317153	170171	264074	1.16794e+06	35526.7	462807	1.47062e+06		259918	1.33768e+06	157528	148723	538254	284743	300946	541898	761112
E9PCY7	Heterogeneous nuclear ribonucleoprotein H OS=Homo sapiens OX=9606 GN=HNRNPH1 PE=1 SV=1	427901	185934	406629	402481	259597		987034	887693	367228	719779	1.16199e+06	588669	5.33866e+06	6076835	449866	1.51466e+07	4.12096e+06	1.25943e+07	5.61287e+06	3.98368e+06	1.55693e+07	2.0165e+07	2.28787e+07	1.21284e+07
G8JLB6	Heterogeneous nuclear ribonucleoprotein H OS=Homo sapiens OX=9606 GN=HNRNPH1 PE=1 SV=1	427901	185934	406629	402481	259597		987034	887693	367228	719779	1.16199e+06	588669	5.33866e+06	6076835	449866	1.51466e+07	4.12096e+06	1.25943e+07	5.61287e+06	3.98368e+06	1.55693e+07	2.0165e+07	2.28787e+07	1.21284e+07
P31943	Heterogeneous nuclear ribonucleoprotein H OS=Homo sapiens OX=9606 GN=HNRNPH1 PE=1 SV=4	427901	185934	406629	402481	259597		987034	887693	367228	719779	1.16199e+06	588669	5.33866e+06	6076835	449866	1.51466e+07	4.12096e+06	1.25943e+07	5.61287e+06	3.98368e+06	1.55693e+07	2.0165e+07	2.28787e+07	1.21284e+07
P38159-2	Isoform 2 of RNA-binding motif protein, X chromosome OS=Homo sapiens OX=9606 GN=RBMX		312056	227888	94366.5	206633	140731	338507	191953	210410	259381	615925	438040	2.60081e+07	1.97768e+07	7.69937e+06	5.36513e+06	768634	3.68321e+06	2.99065e+07	1.18581e+07	2.17072e+07	3.65787e+06	4.02553e+06	2.15374e+06
H3BR27	RNA-binding motif protein, X chromosome OS=Homo sapiens OX=9606 GN=RBMX PE=1 SV=1		312056	227888	94366.5	206633	140731	338507	191953	210410	259381	615925	438040	2.60081e+07	1.97768e+07	7.69937e+06	5.36513e+06	768634	3.68321e+06	2.99065e+07	1.18581e+07	2.17072e+07	3.65787e+06	4.02553e+06	2.15374e+06
P38159-3	Isoform 3 of RNA-binding motif protein, X chromosome OS=Homo sapiens OX=9606 GN=RBMX		312056	227888	94366.5	206633	140731	338507	191953	210410	259381	615925	438040	2.60081e+07	1.97768e+07	7.69937e+06	5.36513e+06	768634	3.68321e+06	2.99065e+07	1.18581e+07	2.17072e+07	3.65787e+06	4.02553e+06	2.15374e+06
P38159	RNA-binding motif protein, X chromosome OS=Homo sapiens OX=9606 GN=RBMX PE=1 SV=3		312056	227888	94366.5	206633	140731	338507	191953	210410	259381	615925	438040	2.60081e+07	1.97768e+07	7.69937e+06	5.36513e+06	768634	3.68321e+06	2.99065e+07	1.18581e+07	2.17072e+07	3.65787e+06	4.02553e+06	2.15374e+06
H0Y6E7	RNA-binding motif protein, X chromosome (Fragment) OS=Homo sapiens OX=9606 GN=RBMX PE=1 SV=2		312056	227888	94366.5	206633	140731	338507	191953	210410	259381	615925	438040	2.60081e+07	1.97768e+07	7.69937e+06	5.36513e+06	768634	3.68321e+06	2.99065e+07	1.18581e+07	2.17072e+07	3.65787e+06	4.02553e+06	2.15374e+06
H3BT71	RNA-binding motif protein, X chromosome OS=Homo sapiens OX=9606 GN=RBMX PE=1 SV=1		312056	227888	94366.5	206633	140731	338507	191953	210410	259381	615925	438040	2.60081e+07	1.97768e+07	7.69937e+06	5.36513e+06	768634	3.68321e+06	2.99065e+07	1.18581e+07	2.17072e+07	3.65787e+06	4.02553e+06	2.15374e+06
P49368	T-complex protein 1 subunit gamma OS=Homo sapiens OX=9606 GN=CCT3 PE=1 SV=4	1.23614e+06	809992	950564	692350	900852	803673	838552	903174	530604	894485	235495	459975	486647	1.23e+06	445381	772330	279632	592180	288627	511166	491997	468924	484886	829024
P49368-2	Isoform 2 of T-complex protein 1 subunit gamma OS=Homo sapiens OX=9606 GN=CCT3	1.23614e+06	809992	950564	692350	900852	803673	838552	903174	530604	894485	235495	459975	486647	1.23e+06	445381	772330	279632	592180	288627	511166	491997	468924	484886	829024
B4DUR8	T-complex protein 1 subunit gamma OS=Homo sapiens OX=9606 GN=CCT3 PE=1 SV=1	1.23614e+06	809992	950564	692350	900852	803673	838552	903174	530604	894485	235495	459975	486647	1.23e+06	445381	772330	279632	592180	288627	511166	491997	468924	484886	829024
P17066	Heat shock 70 kDa protein 6 OS=Homo sapiens OX=9606 GN=HSPA6 PE=1 SV=2	1.18982e+06	1.45614e+06	1.26082e+06	768041	1.13504e+06	982959	2.577e+06	3.05532e+06	1.15238e+06	3.07158e+06	785742	1.2925e+06	763780	2.26225e+06	219104	1.6285e+06	217401	292861	2.43886e+06	1.46928e+06	3.42474e+06	2.12692e+06	1.4874e+06	2.15042e+06
O60506-5	Isoform 5 of Heterogeneous nuclear ribonucleoprotein Q OS=Homo sapiens OX=9606 GN=SYNCRIP	203367	813903	170669	136837	195900		410578	686215	162755	502439	121752	250039	4.78251e+07	3.85421e+07	2.43882e+07	2.52314e+07	6.14795e+06	1.29564e+07	4.4887e+07	2.41589e+07	5.66574e+07	2.89424e+07	2.91931e+07	2.91113e+07
B7Z645	Heterogeneous nuclear ribonucleoprotein Q OS=Homo sapiens OX=9606 GN=SYNCRIP PE=1 SV=1	203367	813903	170669	136837	195900		410578	686215	162755	502439	121752	250039	4.78251e+07	3.85421e+07	2.43882e+07	2.52314e+07	6.14795e+06	1.29564e+07	4.4887e+07	2.41589e+07	5.66574e+07	2.89424e+07	2.91931e+07	2.91113e+07
Q9NZB2-5	Isoform E of Constitutive coactivator of PPAR-gamma-like protein 1 OS=Homo sapiens OX=9606 GN=FAM120A	206022				50892.6								8.7919e+06	5.61458e+06	2.32351e+06	1.27919e+06	276068	232336	2.99938e+06	2.50924e+06	9.44982e+06	705260	781464	840444
Q9NZB2-2	Isoform B of Constitutive coactivator of PPAR-gamma-like protein 1 OS=Homo sapiens OX=9606 GN=FAM120A	206022				50892.6								8.7919e+06	5.61458e+06	2.32351e+06	1.27919e+06	276068	232336	2.99938e+06	2.50924e+06	9.44982e+06	705260	781464	840444
A0A087WWU8	Tropomyosin alpha-3 chain OS=Homo sapiens OX=9606 GN=TPM3 PE=1 SV=1	597971	143825	107624	226788	130457		3.60175e+06	3.33232e+06	800033	3.51491e+06	5.65118e+06	4.05557e+06	84437.7			144311	172281	71369.8	1.21055e+06	710183	1.21634e+06	347794	1.8509e+06	1.07789e+06
P06753-4	Isoform 4 of Tropomyosin alpha-3 chain OS=Homo sapiens OX=9606 GN=TPM3	597971	143825	107624	226788	130457		3.60175e+06	3.33232e+06	800033	3.51491e+06	5.65118e+06	4.05557e+06	84437.7			144311	172281	71369.8	1.21055e+06	710183	1.21634e+06	347794	1.8509e+06	1.07789e+06
P06753-5	Isoform 5 of Tropomyosin alpha-3 chain OS=Homo sapiens OX=9606 GN=TPM3	597971	143825	107624	226788	130457		3.60175e+06	3.33232e+06	800033	3.51491e+06	5.65118e+06	4.05557e+06	84437.7			144311	172281	71369.8	1.21055e+06	710183	1.21634e+06	347794	1.8509e+06	1.07789e+06
Q5HYB6	Epididymis luminal protein 189 OS=Homo sapiens OX=9606 GN=TPM3 PE=1 SV=1	597971	143825	107624	226788	130457		3.60175e+06	3.33232e+06	800033	3.51491e+06	5.65118e+06	4.05557e+06	84437.7			144311	172281	71369.8	1.21055e+06	710183	1.21634e+06	347794	1.8509e+06	1.07789e+06
P06753-3	Isoform 3 of Tropomyosin alpha-3 chain OS=Homo sapiens OX=9606 GN=TPM3	597971	143825	107624	226788	130457		3.60175e+06	3.33232e+06	800033	3.51491e+06	5.65118e+06	4.05557e+06	84437.7			144311	172281	71369.8	1.21055e+06	710183	1.21634e+06	347794	1.8509e+06	1.07789e+06
P06753-2	Isoform 2 of Tropomyosin alpha-3 chain OS=Homo sapiens OX=9606 GN=TPM3	597971	143825	107624	226788	130457		3.60175e+06	3.33232e+06	800033	3.51491e+06	5.65118e+06	4.05557e+06	84437.7			144311	172281	71369.8	1.21055e+06	710183	1.21634e+06	347794	1.8509e+06	1.07789e+06
P06753-6	Isoform 6 of Tropomyosin alpha-3 chain OS=Homo sapiens OX=9606 GN=TPM3	597971	143825	107624	226788	130457		3.60175e+06	3.33232e+06	800033	3.51491e+06	5.65118e+06	4.05557e+06	84437.7			144311	172281	71369.8	1.21055e+06	710183	1.21634e+06	347794	1.8509e+06	1.07789e+06
P35030-3	Isoform 3 of Trypsin-3 OS=Homo sapiens OX=9606 GN=PRSS3	2.47774e+06	2.3919e+06	2.02745e+06	2.14623e+06	2.00404e+06	1.59325e+06	3.01812e+06	1943908	1.9098e+06	2.61252e+06	2.20712e+06	2.76572e+06	3194915	2.73574e+06	2.47535e+06	2.98156e+06	850973	2106556	2532500	1.11753e+06	4.08108e+06	2.52268e+06	2414693	2581858
P35030	Trypsin-3 OS=Homo sapiens OX=9606 GN=PRSS3 PE=1 SV=2	2.47774e+06	2.3919e+06	2.02745e+06	2.14623e+06	2.00404e+06	1.59325e+06	3.01812e+06	1943908	1.9098e+06	2.61252e+06	2.20712e+06	2.76572e+06	3194915	2.73574e+06	2.47535e+06	2.98156e+06	850973	2106556	2532500	1.11753e+06	4.08108e+06	2.52268e+06	2414693	2581858
B1AN99	Trypsin-3 (Fragment) OS=Homo sapiens OX=9606 GN=PRSS3 PE=1 SV=8	2.47774e+06	2.3919e+06	2.02745e+06	2.14623e+06	2.00404e+06	1.59325e+06	3.01812e+06	1943908	1.9098e+06	2.61252e+06	2.20712e+06	2.76572e+06	3194915	2.73574e+06	2.47535e+06	2.98156e+06	850973	2106556	2532500	1.11753e+06	4.08108e+06	2.52268e+06	2414693	2581858
P35030-2	Isoform 2 of Trypsin-3 OS=Homo sapiens OX=9606 GN=PRSS3	2.47774e+06	2.3919e+06	2.02745e+06	2.14623e+06	2.00404e+06	1.59325e+06	3.01812e+06	1943908	1.9098e+06	2.61252e+06	2.20712e+06	2.76572e+06	3194915	2.73574e+06	2.47535e+06	2.98156e+06	850973	2106556	2532500	1.11753e+06	4.08108e+06	2.52268e+06	2414693	2581858
P35030-4	Isoform 4 of Trypsin-3 OS=Homo sapiens OX=9606 GN=PRSS3	2.47774e+06	2.3919e+06	2.02745e+06	2.14623e+06	2.00404e+06	1.59325e+06	3.01812e+06	1943908	1.9098e+06	2.61252e+06	2.20712e+06	2.76572e+06	3194915	2.73574e+06	2.47535e+06	2.98156e+06	850973	2106556	2532500	1.11753e+06	4.08108e+06	2.52268e+06	2414693	2581858
P35030-5	Isoform 5 of Trypsin-3 OS=Homo sapiens OX=9606 GN=PRSS3	2.47774e+06	2.3919e+06	2.02745e+06	2.14623e+06	2.00404e+06	1.59325e+06	3.01812e+06	1943908	1.9098e+06	2.61252e+06	2.20712e+06	2.76572e+06	3194915	2.73574e+06	2.47535e+06	2.98156e+06	850973	2106556	2532500	1.11753e+06	4.08108e+06	2.52268e+06	2414693	2581858
O00425	Insulin-like growth factor 2 mRNA-binding protein 3 OS=Homo sapiens OX=9606 GN=IGF2BP3 PE=1 SV=2													3153330	2272555	194112	1.75779e+06	492465	701854	1.65406e+06	1.2217e+06	4.69978e+06	1.51547e+06	1.13824e+06	1398649
A0A286YEZ8	Heterogeneous nuclear ribonucleoprotein R (Fragment) OS=Homo sapiens OX=9606 GN=HNRNPR PE=1 SV=1													2.95927e+06	1.5473e+06		857654			1.10791e+06	1.65748e+06	6.71405e+06	1.94811e+06	808343	2.84542e+06
O43809	Cleavage and polyadenylation specificity factor subunit 5 OS=Homo sapiens OX=9606 GN=NUDT21 PE=1 SV=1	870148	673474	372062	477181	261059		1.48039e+06	1.27353e+06	231063	1.59185e+06	2.08391e+06	1.47706e+06	1.1864e+06	2.46563e+06	582927	694183	98846.9	618325	1.97637e+06	1.33178e+06	1.69991e+06		809709	101373
H3BND3	Cleavage and polyadenylation-specificity factor subunit 5 (Fragment) OS=Homo sapiens OX=9606 GN=NUDT21 PE=1 SV=8	870148	673474	372062	477181	261059		1.48039e+06	1.27353e+06	231063	1.59185e+06	2.08391e+06	1.47706e+06	1.1864e+06	2.46563e+06	582927	694183	98846.9	618325	1.97637e+06	1.33178e+06	1.69991e+06		809709	101373
Q15233	Non-POU domain-containing octamer-binding protein OS=Homo sapiens OX=9606 GN=NONO PE=1 SV=4	1.1646e+06	856019	588552	641084	518708	113618	625249	359953	336334	478272	341829	367192	2.37124e+06	3.593e+06	307646	1.50896e+06	315038	839745	2.58662e+06	2.06296e+06	4.62109e+06	1.30513e+06	1.61884e+06	1.03446e+06
Q15233-2	Isoform 2 of Non-POU domain-containing octamer-binding protein OS=Homo sapiens OX=9606 GN=NONO	1.1646e+06	856019	588552	641084	518708	113618	625249	359953	336334	478272	341829	367192	2.37124e+06	3.593e+06	307646	1.50896e+06	315038	839745	2.58662e+06	2.06296e+06	4.62109e+06	1.30513e+06	1.61884e+06	1.03446e+06
B4DY09	Interleukin enhancer-binding factor 2 OS=Homo sapiens OX=9606 GN=ILF2 PE=1 SV=1	33481.8				35167.6						33166.7		4.79737e+06	4.33145e+06	373813	5.12725e+06	812220	4.14158e+06	4.66089e+06	2.86004e+06	4.95353e+06	3.27607e+06	4.2247e+06	1.79751e+06
Q12905	Interleukin enhancer-binding factor 2 OS=Homo sapiens OX=9606 GN=ILF2 PE=1 SV=2	33481.8				35167.6						33166.7		4.79737e+06	4.33145e+06	373813	5.12725e+06	812220	4.14158e+06	4.66089e+06	2.86004e+06	4.95353e+06	3.27607e+06	4.2247e+06	1.79751e+06
V9GZ37	Heat shock 70 kDa protein 1A OS=Homo sapiens OX=9606 GN=HSPA1A PE=1 SV=1	1.0718e+06	1.57716e+06	1.0555e+06	863953	949551	961824	2.65582e+06	2507121	1.11947e+06	3.04319e+06	705854	1.18028e+06	1.78301e+06	2.32666e+06	76865	1.69992e+06	253442	656870	2.98599e+06	1.42002e+06	2.28805e+06	975045	1069011	1.47428e+06
A0A1B0GTT5	Vimentin (Fragment) OS=Homo sapiens OX=9606 GN=VIM PE=1 SV=1	1.28608e+06	797280	677114	472758	364834	679321	1.8255e+06	1.51682e+06	769279	1.81997e+06	1.45958e+06	958551	341627	1.08917e+06	160597	760768	73087.3	473014	1091842	646512	625609	852633	1228640	952190
J3KRZ1	Probable ATP-dependent RNA helicase DDX5 (Fragment) OS=Homo sapiens OX=9606 GN=DDX5 PE=1 SV=1	1.04855e+06	631461	796250	731096	991941	745835	918290	848071	716146	728620	465563	546295	2.09143e+07	1.67707e+07	6.65251e+06	7.55812e+06	1.92709e+06	4.51048e+06	1.67412e+07	1.03237e+07	2.60703e+07	7.77468e+06	8.3363e+06	9.76789e+06
J3QSF1	Probable ATP-dependent RNA helicase DDX5 (Fragment) OS=Homo sapiens OX=9606 GN=DDX5 PE=1 SV=1	1.04855e+06	631461	796250	731096	991941	745835	918290	848071	716146	728620	465563	546295	2.09143e+07	1.67707e+07	6.65251e+06	7.55812e+06	1.92709e+06	4.51048e+06	1.67412e+07	1.03237e+07	2.60703e+07	7.77468e+06	8.3363e+06	9.76789e+06
E9PB51	RNA-binding protein 4 (Fragment) OS=Homo sapiens OX=9606 GN=RBM4 PE=1 SV=1	221611	348014	147119	116374	51172.5	126119	163734	208759	56805.2	249860	301065	322961	328173	821328	98418.8	1.46573e+07	3.53588e+06	1.9452e+07	1.20839e+06	592809	1.48712e+06	1.8383e+07	2.18708e+07	1.50322e+07
Q9BWF3-3	Isoform 3 of RNA-binding protein 4 OS=Homo sapiens OX=9606 GN=RBM4	221611	348014	147119	116374	51172.5	126119	163734	208759	56805.2	249860	301065	322961	328173	821328	98418.8	1.46573e+07	3.53588e+06	1.9452e+07	1.20839e+06	592809	1.48712e+06	1.8383e+07	2.18708e+07	1.50322e+07
Q9BWF3-2	Isoform 2 of RNA-binding protein 4 OS=Homo sapiens OX=9606 GN=RBM4	221611	348014	147119	116374	51172.5	126119	163734	208759	56805.2	249860	301065	322961	328173	821328	98418.8	1.46573e+07	3.53588e+06	1.9452e+07	1.20839e+06	592809	1.48712e+06	1.8383e+07	2.18708e+07	1.50322e+07
D6R9K7	RNA-binding protein 4 OS=Homo sapiens OX=9606 GN=RBM4 PE=1 SV=1	221611	348014	147119	116374	51172.5	126119	163734	208759	56805.2	249860	301065	322961	328173	821328	98418.8	1.46573e+07	3.53588e+06	1.9452e+07	1.20839e+06	592809	1.48712e+06	1.8383e+07	2.18708e+07	1.50322e+07
J3QRR5	RNA-binding protein 4 OS=Homo sapiens OX=9606 GN=RBM4 PE=1 SV=1	221611	348014	147119	116374	51172.5	126119	163734	208759	56805.2	249860	301065	322961	328173	821328	98418.8	1.46573e+07	3.53588e+06	1.9452e+07	1.20839e+06	592809	1.48712e+06	1.8383e+07	2.18708e+07	1.50322e+07
Q9BWF3	RNA-binding protein 4 OS=Homo sapiens OX=9606 GN=RBM4 PE=1 SV=1	221611	348014	147119	116374	51172.5	126119	163734	208759	56805.2	249860	301065	322961	328173	821328	98418.8	1.46573e+07	3.53588e+06	1.9452e+07	1.20839e+06	592809	1.48712e+06	1.8383e+07	2.18708e+07	1.50322e+07
E9PM61	RNA-binding protein 4B OS=Homo sapiens OX=9606 GN=RBM4B PE=1 SV=1	221611	348014	147119	116374	51172.5	126119	163734	208759	56805.2	249860	301065	322961	328173	821328	98418.8	1.46573e+07	3.53588e+06	1.9452e+07	1.20839e+06	592809	1.48712e+06	1.8383e+07	2.18708e+07	1.50322e+07
Q9BWF3-4	Isoform 4 of RNA-binding protein 4 OS=Homo sapiens OX=9606 GN=RBM4	221611	348014	147119	116374	51172.5	126119	163734	208759	56805.2	249860	301065	322961	328173	821328	98418.8	1.46573e+07	3.53588e+06	1.9452e+07	1.20839e+06	592809	1.48712e+06	1.8383e+07	2.18708e+07	1.50322e+07
E9PLB0	RNA-binding protein 4B OS=Homo sapiens OX=9606 GN=RBM4B PE=1 SV=1	221611	348014	147119	116374	51172.5	126119	163734	208759	56805.2	249860	301065	322961	328173	821328	98418.8	1.46573e+07	3.53588e+06	1.9452e+07	1.20839e+06	592809	1.48712e+06	1.8383e+07	2.18708e+07	1.50322e+07
Q9BQ04	RNA-binding protein 4B OS=Homo sapiens OX=9606 GN=RBM4B PE=1 SV=1	221611	348014	147119	116374	51172.5	126119	163734	208759	56805.2	249860	301065	322961	328173	821328	98418.8	1.46573e+07	3.53588e+06	1.9452e+07	1.20839e+06	592809	1.48712e+06	1.8383e+07	2.18708e+07	1.50322e+07
U3KQD5	RNA-binding protein 4B OS=Homo sapiens OX=9606 GN=RBM4B PE=1 SV=1	221611	348014	147119	116374	51172.5	126119	163734	208759	56805.2	249860	301065	322961	328173	821328	98418.8	1.46573e+07	3.53588e+06	1.9452e+07	1.20839e+06	592809	1.48712e+06	1.8383e+07	2.18708e+07	1.50322e+07
P78385	Keratin, type II cuticular Hb3 OS=Homo sapiens OX=9606 GN=KRT83 PE=1 SV=2	458884	190027	35370.3	203017	487932		152084	107082		250924	536995	175354	1.21262e+06		76874.6	757768				2.88421e+06	4.53077e+07	250726	127149
Q8N1N4-2	Isoform 2 of Keratin, type II cytoskeletal 78 OS=Homo sapiens OX=9606 GN=KRT78		325462	52443.6	206575	181402		273682	317153	170171	264074	748589	35526.7	462807	882932		259918	319859	157528	148723	187276	284743	300946	541898	262570
O76013-2	Isoform 2 of Keratin, type I cuticular Ha6 OS=Homo sapiens OX=9606 GN=KRT36															27153.9					542408	10644779
O76013	Keratin, type I cuticular Ha6 OS=Homo sapiens OX=9606 GN=KRT36 PE=1 SV=1															27153.9					542408	10644779
cRAP013	Alpha-S1-casein OS=Bos taurus GN=CSN1S1 PE=1 SV=2	2.00908e+06	2.30584e+06	15243500	1.82444e+06	2.67576e+06	2204540	1.21643e+06	2.20343e+06	644797	3.15691e+06	2.94494e+06	539712	1311812	2.40675e+06	791223	695283		593400	659511	659580	2.54319e+06	4.06955e+06	756328	2.47553e+06
A6NL76	Actin, alpha skeletal muscle OS=Homo sapiens OX=9606 GN=ACTA1 PE=1 SV=3	6.61462e+06	3.77541e+06	4.39899e+06	3.91392e+06	4.14017e+06	866102	2.18315e+07	23161065	6.56292e+06	2.01322e+07	34446603	1.76873e+07	2.84028e+06	6.61949e+06	548078	18932938	1.63806e+06	3.30898e+06	1.05446e+07	6.25685e+06	1.81645e+07	1.59396e+07	1.71838e+07	13708705
P63267-2	Isoform 2 of Actin, gamma-enteric smooth muscle OS=Homo sapiens OX=9606 GN=ACTG2	6.61462e+06	3.77541e+06	4.39899e+06	3.91392e+06	4.14017e+06	866102	2.18315e+07	23161065	6.56292e+06	2.01322e+07	34446603	1.76873e+07	2.84028e+06	6.61949e+06	548078	18932938	1.63806e+06	3.30898e+06	1.05446e+07	6.25685e+06	1.81645e+07	1.59396e+07	1.71838e+07	13708705
P63267	Actin, gamma-enteric smooth muscle OS=Homo sapiens OX=9606 GN=ACTG2 PE=1 SV=1	6.61462e+06	3.77541e+06	4.39899e+06	3.91392e+06	4.14017e+06	866102	2.18315e+07	23161065	6.56292e+06	2.01322e+07	34446603	1.76873e+07	2.84028e+06	6.61949e+06	548078	18932938	1.63806e+06	3.30898e+06	1.05446e+07	6.25685e+06	1.81645e+07	1.59396e+07	1.71838e+07	13708705
P68032	Actin, alpha cardiac muscle 1 OS=Homo sapiens OX=9606 GN=ACTC1 PE=1 SV=1	6.61462e+06	3.77541e+06	4.39899e+06	3.91392e+06	4.14017e+06	866102	2.18315e+07	23161065	6.56292e+06	2.01322e+07	34446603	1.76873e+07	2.84028e+06	6.61949e+06	548078	18932938	1.63806e+06	3.30898e+06	1.05446e+07	6.25685e+06	1.81645e+07	1.59396e+07	1.71838e+07	13708705
P62736	Actin, aortic smooth muscle OS=Homo sapiens OX=9606 GN=ACTA2 PE=1 SV=1	6.61462e+06	3.77541e+06	4.39899e+06	3.91392e+06	4.14017e+06	866102	2.18315e+07	23161065	6.56292e+06	2.01322e+07	34446603	1.76873e+07	2.84028e+06	6.61949e+06	548078	18932938	1.63806e+06	3.30898e+06	1.05446e+07	6.25685e+06	1.81645e+07	1.59396e+07	1.71838e+07	13708705
P63261	Actin, cytoplasmic 2 OS=Homo sapiens OX=9606 GN=ACTG1 PE=1 SV=1	6.61462e+06	3.77541e+06	4.39899e+06	3.91392e+06	4.14017e+06	866102	2.18315e+07	23161065	6.56292e+06	2.01322e+07	34446603	1.76873e+07	2.84028e+06	6.61949e+06	548078	18932938	1.63806e+06	3.30898e+06	1.05446e+07	6.25685e+06	1.81645e+07	1.59396e+07	1.71838e+07	13708705
P68133	Actin, alpha skeletal muscle OS=Homo sapiens OX=9606 GN=ACTA1 PE=1 SV=1	6.61462e+06	3.77541e+06	4.39899e+06	3.91392e+06	4.14017e+06	866102	2.18315e+07	23161065	6.56292e+06	2.01322e+07	34446603	1.76873e+07	2.84028e+06	6.61949e+06	548078	18932938	1.63806e+06	3.30898e+06	1.05446e+07	6.25685e+06	1.81645e+07	1.59396e+07	1.71838e+07	13708705
P60709	Actin, cytoplasmic 1 OS=Homo sapiens OX=9606 GN=ACTB PE=1 SV=1	6.61462e+06	3.77541e+06	4.39899e+06	3.91392e+06	4.14017e+06	866102	2.18315e+07	23161065	6.56292e+06	2.01322e+07	34446603	1.76873e+07	2.84028e+06	6.61949e+06	548078	18932938	1.63806e+06	3.30898e+06	1.05446e+07	6.25685e+06	1.81645e+07	1.59396e+07	1.71838e+07	13708705
P06753	Tropomyosin alpha-3 chain OS=Homo sapiens OX=9606 GN=TPM3 PE=1 SV=2	597971	143825	107624	226788	130457		3.60175e+06	3.33232e+06	800033	3.51491e+06	5.65118e+06	4.05557e+06	84437.7			144311	172281	71369.8	1.21055e+06	710183	1.21634e+06	347794	1.8509e+06	1.07789e+06
J3KN67	Tropomyosin alpha-3 chain OS=Homo sapiens OX=9606 GN=TPM3 PE=1 SV=1	597971	143825	107624	226788	130457		3.60175e+06	3.33232e+06	800033	3.51491e+06	5.65118e+06	4.05557e+06	84437.7			144311	172281	71369.8	1.21055e+06	710183	1.21634e+06	347794	1.8509e+06	1.07789e+06
A0A0D9SFB3	ATP-dependent RNA helicase DDX3X OS=Homo sapiens OX=9606 GN=DDX3X PE=1 SV=1	474764	229057	256868	157337	195931		136410	302172	156234	340140	135789	222807	1.13121e+06	2.21926e+06	514885	456706	106747	234019	1.15844e+06	1.31984e+06	3668949	412022	742756	699500
O15523-2	Isoform 2 of ATP-dependent RNA helicase DDX3Y OS=Homo sapiens OX=9606 GN=DDX3Y	474764	229057	256868	157337	195931		136410	302172	156234	340140	135789	222807	1.13121e+06	2.21926e+06	514885	456706	106747	234019	1.15844e+06	1.31984e+06	3668949	412022	742756	699500
O00571	ATP-dependent RNA helicase DDX3X OS=Homo sapiens OX=9606 GN=DDX3X PE=1 SV=3	474764	229057	256868	157337	195931		136410	302172	156234	340140	135789	222807	1.13121e+06	2.21926e+06	514885	456706	106747	234019	1.15844e+06	1.31984e+06	3668949	412022	742756	699500
O15523	ATP-dependent RNA helicase DDX3Y OS=Homo sapiens OX=9606 GN=DDX3Y PE=1 SV=2	474764	229057	256868	157337	195931		136410	302172	156234	340140	135789	222807	1.13121e+06	2.21926e+06	514885	456706	106747	234019	1.15844e+06	1.31984e+06	3668949	412022	742756	699500
O00571-2	Isoform 2 of ATP-dependent RNA helicase DDX3X OS=Homo sapiens OX=9606 GN=DDX3X	474764	229057	256868	157337	195931		136410	302172	156234	340140	135789	222807	1.13121e+06	2.21926e+06	514885	456706	106747	234019	1.15844e+06	1.31984e+06	3668949	412022	742756	699500
A0A0D9SG12	ATP-dependent RNA helicase DDX3X OS=Homo sapiens OX=9606 GN=DDX3X PE=1 SV=1	474764	229057	256868	157337	195931		136410	302172	156234	340140	135789	222807	1.13121e+06	2.21926e+06	514885	456706	106747	234019	1.15844e+06	1.31984e+06	3668949	412022	742756	699500
A0A0D9SF53	ATP-dependent RNA helicase DDX3X OS=Homo sapiens OX=9606 GN=DDX3X PE=1 SV=1	474764	229057	256868	157337	195931		136410	302172	156234	340140	135789	222807	1.13121e+06	2.21926e+06	514885	456706	106747	234019	1.15844e+06	1.31984e+06	3668949	412022	742756	699500
Q5TCI8	Prelamin-A/C OS=Homo sapiens OX=9606 GN=LMNA PE=1 SV=1	775444	694423	476095	505491	474842	120791	597281	600182		710234	286997	244318	271828	1219066		350392		240887	384966	534652	1.22067e+06	320777	453967	237137
P02545-3	Isoform ADelta10 of Prelamin-A/C OS=Homo sapiens OX=9606 GN=LMNA	775444	694423	476095	505491	474842	120791	597281	600182		710234	286997	244318	271828	1219066		350392		240887	384966	534652	1.22067e+06	320777	453967	237137
P02545-2	Isoform C of Prelamin-A/C OS=Homo sapiens OX=9606 GN=LMNA	775444	694423	476095	505491	474842	120791	597281	600182		710234	286997	244318	271828	1219066		350392		240887	384966	534652	1.22067e+06	320777	453967	237137
P02545-4	Isoform 4 of Prelamin-A/C OS=Homo sapiens OX=9606 GN=LMNA	775444	694423	476095	505491	474842	120791	597281	600182		710234	286997	244318	271828	1219066		350392		240887	384966	534652	1.22067e+06	320777	453967	237137
Q3BDU5	Prelamin-A/C OS=Homo sapiens OX=9606 GN=LMNA PE=1 SV=1	775444	694423	476095	505491	474842	120791	597281	600182		710234	286997	244318	271828	1219066		350392		240887	384966	534652	1.22067e+06	320777	453967	237137
P02545	Prelamin-A/C OS=Homo sapiens OX=9606 GN=LMNA PE=1 SV=1	775444	694423	476095	505491	474842	120791	597281	600182		710234	286997	244318	271828	1219066		350392		240887	384966	534652	1.22067e+06	320777	453967	237137
P02545-5	Isoform 5 of Prelamin-A/C OS=Homo sapiens OX=9606 GN=LMNA	775444	694423	476095	505491	474842	120791	597281	600182		710234	286997	244318	271828	1219066		350392		240887	384966	534652	1.22067e+06	320777	453967	237137
H0YAB0	Prelamin-A/C (Fragment) OS=Homo sapiens OX=9606 GN=LMNA PE=1 SV=1	775444	694423	476095	505491	474842	120791	597281	600182		710234	286997	244318	271828	1219066		350392		240887	384966	534652	1.22067e+06	320777	453967	237137
P02545-6	Isoform 6 of Prelamin-A/C OS=Homo sapiens OX=9606 GN=LMNA	775444	694423	476095	505491	474842	120791	597281	600182		710234	286997	244318	271828	1219066		350392		240887	384966	534652	1.22067e+06	320777	453967	237137
P0C0S8	Histone H2A type 1 OS=Homo sapiens OX=9606 GN=HIST1H2AG PE=1 SV=2	3.82328e+06	2.0137e+06	1.56783e+06	1.98599e+06	1.54349e+06	1.01409e+06	2.05029e+06	1.9513e+06	1.54804e+06	2.20351e+06	1.82517e+06	1.54403e+06	2265875	3.07687e+06	918240	2.69255e+06	1525409	2.49913e+06	1.70003e+06	1.17012e+06	1.59232e+07	1.02713e+07	6.31635e+06	4.35189e+06
Q9BTM1-2	Isoform 2 of Histone H2A.J OS=Homo sapiens OX=9606 GN=H2AFJ	3.82328e+06	2.0137e+06	1.56783e+06	1.98599e+06	1.54349e+06	1.01409e+06	2.05029e+06	1.9513e+06	1.54804e+06	2.20351e+06	1.82517e+06	1.54403e+06	2265875	3.07687e+06	918240	2.69255e+06	1525409	2.49913e+06	1.70003e+06	1.17012e+06	1.59232e+07	1.02713e+07	6.31635e+06	4.35189e+06
A0A0U1RRH7	Histone H2A OS=Homo sapiens OX=9606 PE=3 SV=1	3.82328e+06	2.0137e+06	1.56783e+06	1.98599e+06	1.54349e+06	1.01409e+06	2.05029e+06	1.9513e+06	1.54804e+06	2.20351e+06	1.82517e+06	1.54403e+06	2265875	3.07687e+06	918240	2.69255e+06	1525409	2.49913e+06	1.70003e+06	1.17012e+06	1.59232e+07	1.02713e+07	6.31635e+06	4.35189e+06
Q99878	Histone H2A type 1-J OS=Homo sapiens OX=9606 GN=HIST1H2AJ PE=1 SV=3	3.82328e+06	2.0137e+06	1.56783e+06	1.98599e+06	1.54349e+06	1.01409e+06	2.05029e+06	1.9513e+06	1.54804e+06	2.20351e+06	1.82517e+06	1.54403e+06	2265875	3.07687e+06	918240	2.69255e+06	1525409	2.49913e+06	1.70003e+06	1.17012e+06	1.59232e+07	1.02713e+07	6.31635e+06	4.35189e+06
Q96KK5	Histone H2A type 1-H OS=Homo sapiens OX=9606 GN=HIST1H2AH PE=1 SV=3	3.82328e+06	2.0137e+06	1.56783e+06	1.98599e+06	1.54349e+06	1.01409e+06	2.05029e+06	1.9513e+06	1.54804e+06	2.20351e+06	1.82517e+06	1.54403e+06	2265875	3.07687e+06	918240	2.69255e+06	1525409	2.49913e+06	1.70003e+06	1.17012e+06	1.59232e+07	1.02713e+07	6.31635e+06	4.35189e+06
Q6FI13	Histone H2A type 2-A OS=Homo sapiens OX=9606 GN=HIST2H2AA3 PE=1 SV=3	3.82328e+06	2.0137e+06	1.56783e+06	1.98599e+06	1.54349e+06	1.01409e+06	2.05029e+06	1.9513e+06	1.54804e+06	2.20351e+06	1.82517e+06	1.54403e+06	2265875	3.07687e+06	918240	2.69255e+06	1525409	2.49913e+06	1.70003e+06	1.17012e+06	1.59232e+07	1.02713e+07	6.31635e+06	4.35189e+06
Q9BTM1	Histone H2A.J OS=Homo sapiens OX=9606 GN=H2AFJ PE=1 SV=1	3.82328e+06	2.0137e+06	1.56783e+06	1.98599e+06	1.54349e+06	1.01409e+06	2.05029e+06	1.9513e+06	1.54804e+06	2.20351e+06	1.82517e+06	1.54403e+06	2265875	3.07687e+06	918240	2.69255e+06	1525409	2.49913e+06	1.70003e+06	1.17012e+06	1.59232e+07	1.02713e+07	6.31635e+06	4.35189e+06
P20671	Histone H2A type 1-D OS=Homo sapiens OX=9606 GN=HIST1H2AD PE=1 SV=2	3.82328e+06	2.0137e+06	1.56783e+06	1.98599e+06	1.54349e+06	1.01409e+06	2.05029e+06	1.9513e+06	1.54804e+06	2.20351e+06	1.82517e+06	1.54403e+06	2265875	3.07687e+06	918240	2.69255e+06	1525409	2.49913e+06	1.70003e+06	1.17012e+06	1.59232e+07	1.02713e+07	6.31635e+06	4.35189e+06
A0A0U1RR32	Histone H2A OS=Homo sapiens OX=9606 GN=hCG_2039566 PE=3 SV=1	3.82328e+06	2.0137e+06	1.56783e+06	1.98599e+06	1.54349e+06	1.01409e+06	2.05029e+06	1.9513e+06	1.54804e+06	2.20351e+06	1.82517e+06	1.54403e+06	2265875	3.07687e+06	918240	2.69255e+06	1525409	2.49913e+06	1.70003e+06	1.17012e+06	1.59232e+07	1.02713e+07	6.31635e+06	4.35189e+06
Q16777	Histone H2A type 2-C OS=Homo sapiens OX=9606 GN=HIST2H2AC PE=1 SV=4	3.82328e+06	2.0137e+06	1.56783e+06	1.98599e+06	1.54349e+06	1.01409e+06	2.05029e+06	1.9513e+06	1.54804e+06	2.20351e+06	1.82517e+06	1.54403e+06	2265875	3.07687e+06	918240	2.69255e+06	1525409	2.49913e+06	1.70003e+06	1.17012e+06	1.59232e+07	1.02713e+07	6.31635e+06	4.35189e+06
Q15323	Keratin, type I cuticular Ha1 OS=Homo sapiens OX=9606 GN=KRT31 PE=1 SV=3	595276	206268	156300	259308	810199			105009	52693.6	390688	217311	167959	1.65015e+06			57440				4.07499e+06	2.47378e+07	148071	180225
cRAP051	Keratin, type I microfibrillar 48 kDa, component 8C-1 OS=Ovis aries PE=1 SV=2	595276	206268	156300	259308	810199			105009	52693.6	390688	217311	167959	1.65015e+06			57440				4.07499e+06	2.47378e+07	148071	180225
Q14525	Keratin, type I cuticular Ha3-II OS=Homo sapiens OX=9606 GN=KRT33B PE=1 SV=3	595276	206268	156300	259308	810199			105009	52693.6	390688	217311	167959	1.65015e+06			57440				4.07499e+06	2.47378e+07	148071	180225
X6R941	Nuclear cap-binding protein subunit 1 (Fragment) OS=Homo sapiens OX=9606 GN=NCBP1 PE=1 SV=1	216698												2.02834e+06	2.59062e+06	417049	865347	533432	291857	593940	554389	2.53209e+06	1.70405e+06	1.00108e+06	1.76118e+06
F5GYI5	Keratin, type II cuticular Hb5 OS=Homo sapiens OX=9606 GN=KRT85 PE=1 SV=1
E9PN25	Heat shock cognate 71 kDa protein (Fragment) OS=Homo sapiens OX=9606 GN=HSPA8 PE=1 SV=1	2.63408e+06	3115537	2964392	2316858	2.71991e+06	492926	4.32153e+06	4573480	2.51188e+06	4571952	1.65642e+06	2.58758e+06	1.96028e+06	4637239	409018	3.25884e+06	1.01761e+06	1.22508e+06	1.29917e+06	2.22578e+06	6.02154e+06	4498017	3.03022e+06	4.39524e+06
E9PI65	Heat shock cognate 71 kDa protein (Fragment) OS=Homo sapiens OX=9606 GN=HSPA8 PE=1 SV=1	2.63408e+06	3115537	2964392	2316858	2.71991e+06	492926	4.32153e+06	4573480	2.51188e+06	4571952	1.65642e+06	2.58758e+06	1.96028e+06	4637239	409018	3.25884e+06	1.01761e+06	1.22508e+06	1.29917e+06	2.22578e+06	6.02154e+06	4498017	3.03022e+06	4.39524e+06
E9PLF4	Heat shock cognate 71 kDa protein (Fragment) OS=Homo sapiens OX=9606 GN=HSPA8 PE=1 SV=1	2.63408e+06	3115537	2964392	2316858	2.71991e+06	492926	4.32153e+06	4573480	2.51188e+06	4571952	1.65642e+06	2.58758e+06	1.96028e+06	4637239	409018	3.25884e+06	1.01761e+06	1.22508e+06	1.29917e+06	2.22578e+06	6.02154e+06	4498017	3.03022e+06	4.39524e+06
P11021	Endoplasmic reticulum chaperone BiP OS=Homo sapiens OX=9606 GN=HSPA5 PE=1 SV=2	2.63408e+06	3115537	2964392	2316858	2.71991e+06	492926	4.32153e+06	4573480	2.51188e+06	4571952	1.65642e+06	2.58758e+06	1.96028e+06	4637239	409018	3.25884e+06	1.01761e+06	1.22508e+06	1.29917e+06	2.22578e+06	6.02154e+06	4498017	3.03022e+06	4.39524e+06
E9PQQ4	Heat shock cognate 71 kDa protein (Fragment) OS=Homo sapiens OX=9606 GN=HSPA8 PE=1 SV=1	2.63408e+06	3115537	2964392	2316858	2.71991e+06	492926	4.32153e+06	4573480	2.51188e+06	4571952	1.65642e+06	2.58758e+06	1.96028e+06	4637239	409018	3.25884e+06	1.01761e+06	1.22508e+06	1.29917e+06	2.22578e+06	6.02154e+06	4498017	3.03022e+06	4.39524e+06
E9PQK7	Heat shock cognate 71 kDa protein (Fragment) OS=Homo sapiens OX=9606 GN=HSPA8 PE=1 SV=1	2.63408e+06	3115537	2964392	2316858	2.71991e+06	492926	4.32153e+06	4573480	2.51188e+06	4571952	1.65642e+06	2.58758e+06	1.96028e+06	4637239	409018	3.25884e+06	1.01761e+06	1.22508e+06	1.29917e+06	2.22578e+06	6.02154e+06	4498017	3.03022e+06	4.39524e+06
E9PPY6	Heat shock cognate 71 kDa protein (Fragment) OS=Homo sapiens OX=9606 GN=HSPA8 PE=1 SV=1	2.63408e+06	3115537	2964392	2316858	2.71991e+06	492926	4.32153e+06	4573480	2.51188e+06	4571952	1.65642e+06	2.58758e+06	1.96028e+06	4637239	409018	3.25884e+06	1.01761e+06	1.22508e+06	1.29917e+06	2.22578e+06	6.02154e+06	4498017	3.03022e+06	4.39524e+06
E9PK54	Heat shock cognate 71 kDa protein (Fragment) OS=Homo sapiens OX=9606 GN=HSPA8 PE=1 SV=8	2.63408e+06	3115537	2964392	2316858	2.71991e+06	492926	4.32153e+06	4573480	2.51188e+06	4571952	1.65642e+06	2.58758e+06	1.96028e+06	4637239	409018	3.25884e+06	1.01761e+06	1.22508e+06	1.29917e+06	2.22578e+06	6.02154e+06	4498017	3.03022e+06	4.39524e+06
P02788-2	Isoform DeltaLf of Lactotransferrin OS=Homo sapiens OX=9606 GN=LTF	610512	46741.1		123169						261560							411710					7.55792e+06	5.18336e+06	4.94129e+06
E7EQB2	Lactotransferrin (Fragment) OS=Homo sapiens OX=9606 GN=LTF PE=1 SV=1	610512	46741.1		123169						261560							411710					7.55792e+06	5.18336e+06	4.94129e+06
P02788	Lactotransferrin OS=Homo sapiens OX=9606 GN=LTF PE=1 SV=6	610512	46741.1		123169						261560							411710					7.55792e+06	5.18336e+06	4.94129e+06
E7ER44	Lactotransferrin OS=Homo sapiens OX=9606 GN=LTF PE=1 SV=1	610512	46741.1		123169						261560							411710					7.55792e+06	5.18336e+06	4.94129e+06
O75526	RNA-binding motif protein, X-linked-like-2 OS=Homo sapiens OX=9606 GN=RBMXL2 PE=1 SV=3											107624	55450	1.34992e+07	9.87274e+06	3.35323e+06	1.86431e+06	38196.3	1.31193e+06	1.50707e+07	5.60208e+06	9.69429e+06	1.40654e+06	1.42446e+06	565798
Q9NSB2	Keratin, type II cuticular Hb4 OS=Homo sapiens OX=9606 GN=KRT84 PE=2 SV=2
Q15365	Poly(rC)-binding protein 1 OS=Homo sapiens OX=9606 GN=PCBP1 PE=1 SV=2	2.45423e+06	2.21565e+06	2660103	2.02225e+06	2.25735e+06	363212	3443055	3.61066e+06	2.08862e+06	3.10292e+06	3.52467e+06	2.93727e+06	1.15636e+06	2841632	309823	1.73586e+06	509649	1.91319e+06	482253	927217	2400162	1.37249e+06	2.14014e+06	1.15022e+06
K7EKJ9	Interleukin enhancer-binding factor 3 (Fragment) OS=Homo sapiens OX=9606 GN=ILF3 PE=1 SV=1		92179.1		1.47617e+06	187498		86401.9	283489	61922.9	108445	599664	451273	1.06167e+06	5.05477e+06	889638	659699	596019	358024	577073	960991	4.84527e+06	366371	100753	1.91781e+07
K7ER69	Interleukin enhancer-binding factor 3 (Fragment) OS=Homo sapiens OX=9606 GN=ILF3 PE=1 SV=1		92179.1		1.47617e+06	187498		86401.9	283489	61922.9	108445	599664	451273	1.06167e+06	5.05477e+06	889638	659699	596019	358024	577073	960991	4.84527e+06	366371	100753	1.91781e+07
K7EJ09	Interleukin enhancer-binding factor 3 (Fragment) OS=Homo sapiens OX=9606 GN=ILF3 PE=1 SV=1		92179.1		1.47617e+06	187498		86401.9	283489	61922.9	108445	599664	451273	1.06167e+06	5.05477e+06	889638	659699	596019	358024	577073	960991	4.84527e+06	366371	100753	1.91781e+07
O95678	Keratin, type II cytoskeletal 75 OS=Homo sapiens OX=9606 GN=KRT75 PE=1 SV=2
D6R904	Tropomyosin alpha-3 chain OS=Homo sapiens OX=9606 GN=TPM3 PE=1 SV=1	457334			85925.8	50087.1		3.05765e+06	2.80327e+06	616067	3.02306e+06	4.69033e+06	3.2701e+06					100761	71369.8	948050	496726	1.09837e+06	347794	1.8509e+06	1.07789e+06
Q9NSB4	Keratin, type II cuticular Hb2 OS=Homo sapiens OX=9606 GN=KRT82 PE=1 SV=3	172491	103068			602318					91713.5		82867.7	236203		142677				30145		3.73008e+07
Q7Z3Y8	Keratin, type I cytoskeletal 27 OS=Homo sapiens OX=9606 GN=KRT27 PE=1 SV=2	8.28207e+07	3.066e+07	2.1068e+07	2.83343e+07	1.92979e+07	4.87404e+06	1.1696e+07	1.59981e+07	1.11914e+07	1.04694e+07	11987085	9.98465e+06	2.90329e+07	9.51958e+07	3.50038e+06	1.48023e+07	6.74824e+07	10634844	1.06977e+07	3.25911e+07	1.55685e+07	8.61257e+06	2.35892e+07	4.62032e+07
Q7Z3Z0	Keratin, type I cytoskeletal 25 OS=Homo sapiens OX=9606 GN=KRT25 PE=1 SV=1	8.28207e+07	3.066e+07	2.1068e+07	2.83343e+07	1.92979e+07	4.87404e+06	1.1696e+07	1.59981e+07	1.11914e+07	1.04694e+07	11987085	9.98465e+06	2.90329e+07	9.51958e+07	3.50038e+06	1.48023e+07	6.74824e+07	10634844	1.06977e+07	3.25911e+07	1.55685e+07	8.61257e+06	2.35892e+07	4.62032e+07
K7ENW6	Keratin, type I cytoskeletal 16 (Fragment) OS=Homo sapiens OX=9606 GN=KRT16 PE=1 SV=1	1.51852e+07													159337							221612	167483	109920	5.88902e+06
D6RF17	Heterogeneous nuclear ribonucleoprotein H (Fragment) OS=Homo sapiens OX=9606 GN=HNRNPH1 PE=1 SV=1	303317	147936	364340	402481	259597		987034	813360	367228	611535	998217	588669	3.67171e+06	3856972	339190	9.67966e+06	2.00934e+06	8.00797e+06	4.09811e+06	2.20897e+06	1.05883e+07	1.19258e+07	1.28854e+07	6.95542e+06
D6RFM3	Heterogeneous nuclear ribonucleoprotein H (Fragment) OS=Homo sapiens OX=9606 GN=HNRNPH1 PE=1 SV=1	303317	147936	364340	402481	259597		987034	813360	367228	611535	998217	588669	3.67171e+06	3856972	339190	9.67966e+06	2.00934e+06	8.00797e+06	4.09811e+06	2.20897e+06	1.05883e+07	1.19258e+07	1.28854e+07	6.95542e+06
D6RIH9	Heterogeneous nuclear ribonucleoprotein H OS=Homo sapiens OX=9606 GN=HNRNPH1 PE=1 SV=1	303317	147936	364340	402481	259597		987034	813360	367228	611535	998217	588669	3.67171e+06	3856972	339190	9.67966e+06	2.00934e+06	8.00797e+06	4.09811e+06	2.20897e+06	1.05883e+07	1.19258e+07	1.28854e+07	6.95542e+06
D6RDL0	Heterogeneous nuclear ribonucleoprotein H (Fragment) OS=Homo sapiens OX=9606 GN=HNRNPH1 PE=1 SV=1	303317	147936	364340	402481	259597		987034	813360	367228	611535	998217	588669	3.67171e+06	3856972	339190	9.67966e+06	2.00934e+06	8.00797e+06	4.09811e+06	2.20897e+06	1.05883e+07	1.19258e+07	1.28854e+07	6.95542e+06
D6RJ04	Heterogeneous nuclear ribonucleoprotein H (Fragment) OS=Homo sapiens OX=9606 GN=HNRNPH1 PE=1 SV=1	303317	147936	364340	402481	259597		987034	813360	367228	611535	998217	588669	3.67171e+06	3856972	339190	9.67966e+06	2.00934e+06	8.00797e+06	4.09811e+06	2.20897e+06	1.05883e+07	1.19258e+07	1.28854e+07	6.95542e+06
D6RIT2	Heterogeneous nuclear ribonucleoprotein H (Fragment) OS=Homo sapiens OX=9606 GN=HNRNPH1 PE=1 SV=1	303317	147936	364340	402481	259597		987034	813360	367228	611535	998217	588669	3.67171e+06	3856972	339190	9.67966e+06	2.00934e+06	8.00797e+06	4.09811e+06	2.20897e+06	1.05883e+07	1.19258e+07	1.28854e+07	6.95542e+06
E7EN40	Heterogeneous nuclear ribonucleoprotein H (Fragment) OS=Homo sapiens OX=9606 GN=HNRNPH1 PE=1 SV=1	303317	147936	364340	402481	259597		987034	813360	367228	611535	998217	588669	3.67171e+06	3856972	339190	9.67966e+06	2.00934e+06	8.00797e+06	4.09811e+06	2.20897e+06	1.05883e+07	1.19258e+07	1.28854e+07	6.95542e+06
D6RDU3	Heterogeneous nuclear ribonucleoprotein H (Fragment) OS=Homo sapiens OX=9606 GN=HNRNPH1 PE=1 SV=1	303317	147936	364340	402481	259597		987034	813360	367228	611535	998217	588669	3.67171e+06	3856972	339190	9.67966e+06	2.00934e+06	8.00797e+06	4.09811e+06	2.20897e+06	1.05883e+07	1.19258e+07	1.28854e+07	6.95542e+06
D6R9T0	Heterogeneous nuclear ribonucleoprotein H (Fragment) OS=Homo sapiens OX=9606 GN=HNRNPH1 PE=1 SV=8	303317	147936	364340	402481	259597		987034	813360	367228	611535	998217	588669	3.67171e+06	3856972	339190	9.67966e+06	2.00934e+06	8.00797e+06	4.09811e+06	2.20897e+06	1.05883e+07	1.19258e+07	1.28854e+07	6.95542e+06
E7EQJ0	Heterogeneous nuclear ribonucleoprotein H (Fragment) OS=Homo sapiens OX=9606 GN=HNRNPH1 PE=1 SV=1	303317	147936	364340	402481	259597		987034	813360	367228	611535	998217	588669	3.67171e+06	3856972	339190	9.67966e+06	2.00934e+06	8.00797e+06	4.09811e+06	2.20897e+06	1.05883e+07	1.19258e+07	1.28854e+07	6.95542e+06
D6RIU0	Heterogeneous nuclear ribonucleoprotein H (Fragment) OS=Homo sapiens OX=9606 GN=HNRNPH1 PE=1 SV=1	303317	147936	364340	402481	259597		987034	813360	367228	611535	998217	588669	3.67171e+06	3856972	339190	9.67966e+06	2.00934e+06	8.00797e+06	4.09811e+06	2.20897e+06	1.05883e+07	1.19258e+07	1.28854e+07	6.95542e+06
D6RBM0	Heterogeneous nuclear ribonucleoprotein H (Fragment) OS=Homo sapiens OX=9606 GN=HNRNPH1 PE=1 SV=1	303317	147936	364340	402481	259597		987034	813360	367228	611535	998217	588669	3.67171e+06	3856972	339190	9.67966e+06	2.00934e+06	8.00797e+06	4.09811e+06	2.20897e+06	1.05883e+07	1.19258e+07	1.28854e+07	6.95542e+06
D6RAM1	Heterogeneous nuclear ribonucleoprotein H (Fragment) OS=Homo sapiens OX=9606 GN=HNRNPH1 PE=1 SV=1	303317	147936	364340	402481	259597		987034	813360	367228	611535	998217	588669	3.67171e+06	3856972	339190	9.67966e+06	2.00934e+06	8.00797e+06	4.09811e+06	2.20897e+06	1.05883e+07	1.19258e+07	1.28854e+07	6.95542e+06
A0A0C4DG79	Constitutive coactivator of PPAR-gamma-like protein 1 (Fragment) OS=Homo sapiens OX=9606 GN=FAM120A PE=1 SV=1													1.19243e+07	3.27155e+06	462446	1.75313e+06	368108	210657	1.23223e+06	2.18669e+06	5.78884e+06	774438	600637	437866
C9JPM4	ADP-ribosylation factor 4 (Fragment) OS=Homo sapiens OX=9606 GN=ARF4 PE=1 SV=1	578709	347723	80450.1	336692			175231	169356		104465	494251	254034		414662		219474		240243					38628.4
P18085	ADP-ribosylation factor 4 OS=Homo sapiens OX=9606 GN=ARF4 PE=1 SV=3	578709	347723	80450.1	336692			175231	169356		104465	494251	254034		414662		219474		240243					38628.4
F8VR27	RNA-binding protein fox-1 homolog 1 (Fragment) OS=Homo sapiens OX=9606 GN=RBFOX1 PE=4 SV=1																7.12409e+06	673040	5.98278e+06	82421.5	179799		7.43617e+06	7.544e+06	5.63753e+06
O43251-5	Isoform 5 of RNA binding protein fox-1 homolog 2 OS=Homo sapiens OX=9606 GN=RBFOX2																7.12409e+06	673040	5.98278e+06	82421.5	179799		7.43617e+06	7.544e+06	5.63753e+06
I3L1D4	RNA-binding protein fox-1 homolog 1 (Fragment) OS=Homo sapiens OX=9606 GN=RBFOX1 PE=4 SV=1																7.12409e+06	673040	5.98278e+06	82421.5	179799		7.43617e+06	7.544e+06	5.63753e+06
A0A0G2JRA5	RNA-binding protein fox-1 homolog 2 (Fragment) OS=Homo sapiens OX=9606 GN=RBFOX2 PE=1 SV=1																7.12409e+06	673040	5.98278e+06	82421.5	179799		7.43617e+06	7.544e+06	5.63753e+06
B0QYY6	RNA-binding protein fox-1 homolog 2 (Fragment) OS=Homo sapiens OX=9606 GN=RBFOX2 PE=1 SV=1																7.12409e+06	673040	5.98278e+06	82421.5	179799		7.43617e+06	7.544e+06	5.63753e+06
A0A0G2JSB3	RNA-binding protein fox-1 homolog 2 (Fragment) OS=Homo sapiens OX=9606 GN=RBFOX2 PE=1 SV=1																7.12409e+06	673040	5.98278e+06	82421.5	179799		7.43617e+06	7.544e+06	5.63753e+06
Q9NWB1	RNA binding protein fox-1 homolog 1 OS=Homo sapiens OX=9606 GN=RBFOX1 PE=1 SV=2																7.12409e+06	673040	5.98278e+06	82421.5	179799		7.43617e+06	7.544e+06	5.63753e+06
F8VZY7	RNA-binding protein fox-1 homolog 1 (Fragment) OS=Homo sapiens OX=9606 GN=RBFOX1 PE=4 SV=1																7.12409e+06	673040	5.98278e+06	82421.5	179799		7.43617e+06	7.544e+06	5.63753e+06
O43251-9	Isoform 9 of RNA binding protein fox-1 homolog 2 OS=Homo sapiens OX=9606 GN=RBFOX2																7.12409e+06	673040	5.98278e+06	82421.5	179799		7.43617e+06	7.544e+06	5.63753e+06
B7Z1U7	RNA binding protein fox-1 homolog OS=Homo sapiens OX=9606 GN=RBFOX1 PE=1 SV=1																7.12409e+06	673040	5.98278e+06	82421.5	179799		7.43617e+06	7.544e+06	5.63753e+06
O43251-10	Isoform 10 of RNA binding protein fox-1 homolog 2 OS=Homo sapiens OX=9606 GN=RBFOX2																7.12409e+06	673040	5.98278e+06	82421.5	179799		7.43617e+06	7.544e+06	5.63753e+06
J3QQZ2	RNA binding protein fox-1 homolog OS=Homo sapiens OX=9606 GN=RBFOX3 PE=1 SV=1																7.12409e+06	673040	5.98278e+06	82421.5	179799		7.43617e+06	7.544e+06	5.63753e+06
A0A286YEU2	RNA-binding protein fox-1 homolog 1 OS=Homo sapiens OX=9606 GN=RBFOX1 PE=4 SV=1																7.12409e+06	673040	5.98278e+06	82421.5	179799		7.43617e+06	7.544e+06	5.63753e+06
O43251-4	Isoform 4 of RNA binding protein fox-1 homolog 2 OS=Homo sapiens OX=9606 GN=RBFOX2																7.12409e+06	673040	5.98278e+06	82421.5	179799		7.43617e+06	7.544e+06	5.63753e+06
B0QYY4	RNA binding protein fox-1 homolog OS=Homo sapiens OX=9606 GN=RBFOX2 PE=1 SV=1																7.12409e+06	673040	5.98278e+06	82421.5	179799		7.43617e+06	7.544e+06	5.63753e+06
S4R469	RNA-binding protein fox-1 homolog 2 (Fragment) OS=Homo sapiens OX=9606 GN=RBFOX2 PE=1 SV=1																7.12409e+06	673040	5.98278e+06	82421.5	179799		7.43617e+06	7.544e+06	5.63753e+06
O43251-8	Isoform 8 of RNA binding protein fox-1 homolog 2 OS=Homo sapiens OX=9606 GN=RBFOX2																7.12409e+06	673040	5.98278e+06	82421.5	179799		7.43617e+06	7.544e+06	5.63753e+06
Q9NWB1-4	Isoform 4 of RNA binding protein fox-1 homolog 1 OS=Homo sapiens OX=9606 GN=RBFOX1																7.12409e+06	673040	5.98278e+06	82421.5	179799		7.43617e+06	7.544e+06	5.63753e+06
O43251-6	Isoform 6 of RNA binding protein fox-1 homolog 2 OS=Homo sapiens OX=9606 GN=RBFOX2																7.12409e+06	673040	5.98278e+06	82421.5	179799		7.43617e+06	7.544e+06	5.63753e+06
F8VZG9	RNA-binding protein fox-1 homolog 1 OS=Homo sapiens OX=9606 GN=RBFOX1 PE=4 SV=1																7.12409e+06	673040	5.98278e+06	82421.5	179799		7.43617e+06	7.544e+06	5.63753e+06
B0QYV1	RNA binding protein fox-1 homolog OS=Homo sapiens OX=9606 GN=RBFOX2 PE=1 SV=1																7.12409e+06	673040	5.98278e+06	82421.5	179799		7.43617e+06	7.544e+06	5.63753e+06
O43251-2	Isoform 2 of RNA binding protein fox-1 homolog 2 OS=Homo sapiens OX=9606 GN=RBFOX2																7.12409e+06	673040	5.98278e+06	82421.5	179799		7.43617e+06	7.544e+06	5.63753e+06
J3QRF4	RNA binding protein fox-1 homolog OS=Homo sapiens OX=9606 GN=RBFOX3 PE=1 SV=1																7.12409e+06	673040	5.98278e+06	82421.5	179799		7.43617e+06	7.544e+06	5.63753e+06
Q9NWB1-3	Isoform 3 of RNA binding protein fox-1 homolog 1 OS=Homo sapiens OX=9606 GN=RBFOX1																7.12409e+06	673040	5.98278e+06	82421.5	179799		7.43617e+06	7.544e+06	5.63753e+06
Q9NWB1-2	Isoform 2 of RNA binding protein fox-1 homolog 1 OS=Homo sapiens OX=9606 GN=RBFOX1																7.12409e+06	673040	5.98278e+06	82421.5	179799		7.43617e+06	7.544e+06	5.63753e+06
A0A087X2B1	RNA binding protein fox-1 homolog OS=Homo sapiens OX=9606 GN=RBFOX1 PE=1 SV=1																7.12409e+06	673040	5.98278e+06	82421.5	179799		7.43617e+06	7.544e+06	5.63753e+06
Q9NWB1-5	Isoform 5 of RNA binding protein fox-1 homolog 1 OS=Homo sapiens OX=9606 GN=RBFOX1																7.12409e+06	673040	5.98278e+06	82421.5	179799		7.43617e+06	7.544e+06	5.63753e+06
O43251-7	Isoform 7 of RNA binding protein fox-1 homolog 2 OS=Homo sapiens OX=9606 GN=RBFOX2																7.12409e+06	673040	5.98278e+06	82421.5	179799		7.43617e+06	7.544e+06	5.63753e+06
J3KNW3	RNA binding protein fox-1 homolog OS=Homo sapiens OX=9606 GN=RBFOX1 PE=1 SV=1																7.12409e+06	673040	5.98278e+06	82421.5	179799		7.43617e+06	7.544e+06	5.63753e+06
A6NFN3	RNA binding protein fox-1 homolog 3 OS=Homo sapiens OX=9606 GN=RBFOX3 PE=2 SV=4																7.12409e+06	673040	5.98278e+06	82421.5	179799		7.43617e+06	7.544e+06	5.63753e+06
B0QYY7	RNA-binding protein fox-1 homolog 2 (Fragment) OS=Homo sapiens OX=9606 GN=RBFOX2 PE=1 SV=1																7.12409e+06	673040	5.98278e+06	82421.5	179799		7.43617e+06	7.544e+06	5.63753e+06
A6NFN3-2	Isoform 2 of RNA binding protein fox-1 homolog 3 OS=Homo sapiens OX=9606 GN=RBFOX3																7.12409e+06	673040	5.98278e+06	82421.5	179799		7.43617e+06	7.544e+06	5.63753e+06
F5H0M1	RNA binding protein fox-1 homolog OS=Homo sapiens OX=9606 GN=RBFOX1 PE=4 SV=1																7.12409e+06	673040	5.98278e+06	82421.5	179799		7.43617e+06	7.544e+06	5.63753e+06
O43251	RNA binding protein fox-1 homolog 2 OS=Homo sapiens OX=9606 GN=RBFOX2 PE=1 SV=3																7.12409e+06	673040	5.98278e+06	82421.5	179799		7.43617e+06	7.544e+06	5.63753e+06
Q9H6T0	Epithelial splicing regulatory protein 2 OS=Homo sapiens OX=9606 GN=ESRP2 PE=1 SV=1																716966	355534	388970			74433.6	1.24978e+06	2.14362e+06	2.82463e+06
Q9H6T0-2	Isoform 2 of Epithelial splicing regulatory protein 2 OS=Homo sapiens OX=9606 GN=ESRP2																716966	355534	388970			74433.6	1.24978e+06	2.14362e+06	2.82463e+06
Q93077	Histone H2A type 1-C OS=Homo sapiens OX=9606 GN=HIST1H2AC PE=1 SV=3	3.82328e+06	2.0137e+06	1.56783e+06	1.98599e+06	1.54349e+06	1.01409e+06	2.05029e+06	1.9513e+06	1.54804e+06	2.20351e+06	1.82517e+06	1.54403e+06	2265875	3.07687e+06	918240	2.69255e+06	1525409	2.49913e+06	1.70003e+06	1.17012e+06	1.59232e+07	8.38971e+06	4.8198e+06	3.94995e+06
P04908	Histone H2A type 1-B/E OS=Homo sapiens OX=9606 GN=HIST1H2AB PE=1 SV=2	3.82328e+06	2.0137e+06	1.56783e+06	1.98599e+06	1.54349e+06	1.01409e+06	2.05029e+06	1.9513e+06	1.54804e+06	2.20351e+06	1.82517e+06	1.54403e+06	2265875	3.07687e+06	918240	2.69255e+06	1525409	2.49913e+06	1.70003e+06	1.17012e+06	1.59232e+07	8.38971e+06	4.8198e+06	3.94995e+06
Q96QV6	Histone H2A type 1-A OS=Homo sapiens OX=9606 GN=HIST1H2AA PE=1 SV=3	3.82328e+06	2.0137e+06	1.56783e+06	1.98599e+06	1.54349e+06	1.01409e+06	2.05029e+06	1.9513e+06	1.54804e+06	2.20351e+06	1.82517e+06	1.54403e+06	2265875	3.07687e+06	918240	2.69255e+06	1525409	2.49913e+06	1.70003e+06	1.17012e+06	1.59232e+07	8.38971e+06	4.8198e+06	3.94995e+06
C9J0D1	Histone H2A OS=Homo sapiens OX=9606 GN=H2AFV PE=1 SV=1	3.82328e+06	2.0137e+06	1.56783e+06	1.98599e+06	1.54349e+06	1.01409e+06	2.05029e+06	1.9513e+06	1.54804e+06	2.20351e+06	1.82517e+06	1.54403e+06	2265875	3.07687e+06	918240	2.69255e+06	1525409	2.49913e+06	1.70003e+06	1.17012e+06	1.59232e+07	8.38971e+06	4.8198e+06	3.94995e+06
Q71UI9-2	Isoform 2 of Histone H2A.V OS=Homo sapiens OX=9606 GN=H2AFV	3.82328e+06	2.0137e+06	1.56783e+06	1.98599e+06	1.54349e+06	1.01409e+06	2.05029e+06	1.9513e+06	1.54804e+06	2.20351e+06	1.82517e+06	1.54403e+06	2265875	3.07687e+06	918240	2.69255e+06	1525409	2.49913e+06	1.70003e+06	1.17012e+06	1.59232e+07	8.38971e+06	4.8198e+06	3.94995e+06
P0C0S5	Histone H2A.Z OS=Homo sapiens OX=9606 GN=H2AFZ PE=1 SV=2	3.82328e+06	2.0137e+06	1.56783e+06	1.98599e+06	1.54349e+06	1.01409e+06	2.05029e+06	1.9513e+06	1.54804e+06	2.20351e+06	1.82517e+06	1.54403e+06	2265875	3.07687e+06	918240	2.69255e+06	1525409	2.49913e+06	1.70003e+06	1.17012e+06	1.59232e+07	8.38971e+06	4.8198e+06	3.94995e+06
P16104	Histone H2AX OS=Homo sapiens OX=9606 GN=H2AFX PE=1 SV=2	3.82328e+06	2.0137e+06	1.56783e+06	1.98599e+06	1.54349e+06	1.01409e+06	2.05029e+06	1.9513e+06	1.54804e+06	2.20351e+06	1.82517e+06	1.54403e+06	2265875	3.07687e+06	918240	2.69255e+06	1525409	2.49913e+06	1.70003e+06	1.17012e+06	1.59232e+07	8.38971e+06	4.8198e+06	3.94995e+06
Q71UI9	Histone H2A.V OS=Homo sapiens OX=9606 GN=H2AFV PE=1 SV=3	3.82328e+06	2.0137e+06	1.56783e+06	1.98599e+06	1.54349e+06	1.01409e+06	2.05029e+06	1.9513e+06	1.54804e+06	2.20351e+06	1.82517e+06	1.54403e+06	2265875	3.07687e+06	918240	2.69255e+06	1525409	2.49913e+06	1.70003e+06	1.17012e+06	1.59232e+07	8.38971e+06	4.8198e+06	3.94995e+06
Q7L7L0	Histone H2A type 3 OS=Homo sapiens OX=9606 GN=HIST3H2A PE=1 SV=3	3.82328e+06	2.0137e+06	1.56783e+06	1.98599e+06	1.54349e+06	1.01409e+06	2.05029e+06	1.9513e+06	1.54804e+06	2.20351e+06	1.82517e+06	1.54403e+06	2265875	3.07687e+06	918240	2.69255e+06	1525409	2.49913e+06	1.70003e+06	1.17012e+06	1.59232e+07	8.38971e+06	4.8198e+06	3.94995e+06
C4AM86	Keratin, type I cuticular Ha5 OS=Homo sapiens OX=9606 GN=KRT35 PE=1 SV=1																					1.57955e+06
Q92764	Keratin, type I cuticular Ha5 OS=Homo sapiens OX=9606 GN=KRT35 PE=1 SV=5																					1.57955e+06
H3BV41	Cleavage and polyadenylation-specificity factor subunit 5 (Fragment) OS=Homo sapiens OX=9606 GN=NUDT21 PE=1 SV=1	446114	378530	225762	196196	123368		749672	499346	57624.6	767184	899577	688901	612231	1.12623e+06	139301	376808	58415.5	315814	739541	670944	876717		463996	101373
P31025	Lipocalin-1 OS=Homo sapiens OX=9606 GN=LCN1 PE=1 SV=1	1.42591e+06	1.63801e+06	1605673	1.95123e+06	1.74879e+06	1.55493e+06	2352709	2.02447e+06	2.21151e+06	1.92715e+06	2.07462e+06	2.30071e+06	1.9084e+06	2180278	1.85189e+06	1.42551e+06	482281	2.23711e+06	3.01235e+06	772379	6.13923e+06	7.32133e+06	5.24689e+06	4.53611e+06
K7EPJ9	Keratin, type I cytoskeletal 17 (Fragment) OS=Homo sapiens OX=9606 GN=KRT17 PE=1 SV=1	1.99396e+06													256278										2.16268e+06
Q04695	Keratin, type I cytoskeletal 17 OS=Homo sapiens OX=9606 GN=KRT17 PE=1 SV=2	1.99396e+06													256278										2.16268e+06
F5GWP8	Keratin, type I cytoskeletal 17 OS=Homo sapiens OX=9606 GN=KRT17 PE=1 SV=2	1.99396e+06													256278										2.16268e+06
Q86Y46	Keratin, type II cytoskeletal 73 OS=Homo sapiens OX=9606 GN=KRT73 PE=1 SV=1												474230
H0YIC5	Keratin, type II cytoskeletal 73 (Fragment) OS=Homo sapiens OX=9606 GN=KRT73 PE=1 SV=1												474230
Q9NZI8-2	Isoform 2 of Insulin-like growth factor 2 mRNA-binding protein 1 OS=Homo sapiens OX=9606 GN=IGF2BP1													2620339	2.43018e+06	330950	950840		441045	2.96587e+06	1.06853e+06	3.16096e+06	802110	582827	710854
P09493-9	Isoform 9 of Tropomyosin alpha-1 chain OS=Homo sapiens OX=9606 GN=TPM1	457334			85925.8	50087.1		3.05765e+06	2.80327e+06	616067	3.02306e+06	4.69033e+06	3.2701e+06					100761	71369.8	948050	496726	1.09837e+06	347794	1.8509e+06	1.07789e+06
P09493-6	Isoform 6 of Tropomyosin alpha-1 chain OS=Homo sapiens OX=9606 GN=TPM1	457334			85925.8	50087.1		3.05765e+06	2.80327e+06	616067	3.02306e+06	4.69033e+06	3.2701e+06					100761	71369.8	948050	496726	1.09837e+06	347794	1.8509e+06	1.07789e+06
B7Z596	Tropomyosin alpha-1 chain OS=Homo sapiens OX=9606 GN=TPM1 PE=1 SV=1	457334			85925.8	50087.1		3.05765e+06	2.80327e+06	616067	3.02306e+06	4.69033e+06	3.2701e+06					100761	71369.8	948050	496726	1.09837e+06	347794	1.8509e+06	1.07789e+06
P07951-2	Isoform 2 of Tropomyosin beta chain OS=Homo sapiens OX=9606 GN=TPM2	457334			85925.8	50087.1		3.05765e+06	2.80327e+06	616067	3.02306e+06	4.69033e+06	3.2701e+06					100761	71369.8	948050	496726	1.09837e+06	347794	1.8509e+06	1.07789e+06
H7BYY1	Tropomyosin 1 (Alpha), isoform CRA_m OS=Homo sapiens OX=9606 GN=TPM1 PE=1 SV=1	457334			85925.8	50087.1		3.05765e+06	2.80327e+06	616067	3.02306e+06	4.69033e+06	3.2701e+06					100761	71369.8	948050	496726	1.09837e+06	347794	1.8509e+06	1.07789e+06
P09493	Tropomyosin alpha-1 chain OS=Homo sapiens OX=9606 GN=TPM1 PE=1 SV=2	457334			85925.8	50087.1		3.05765e+06	2.80327e+06	616067	3.02306e+06	4.69033e+06	3.2701e+06					100761	71369.8	948050	496726	1.09837e+06	347794	1.8509e+06	1.07789e+06
Q5TCU8	Tropomyosin beta chain OS=Homo sapiens OX=9606 GN=TPM2 PE=1 SV=1	457334			85925.8	50087.1		3.05765e+06	2.80327e+06	616067	3.02306e+06	4.69033e+06	3.2701e+06					100761	71369.8	948050	496726	1.09837e+06	347794	1.8509e+06	1.07789e+06
P09493-10	Isoform 10 of Tropomyosin alpha-1 chain OS=Homo sapiens OX=9606 GN=TPM1	457334			85925.8	50087.1		3.05765e+06	2.80327e+06	616067	3.02306e+06	4.69033e+06	3.2701e+06					100761	71369.8	948050	496726	1.09837e+06	347794	1.8509e+06	1.07789e+06
H0YL80	Tropomyosin alpha-1 chain (Fragment) OS=Homo sapiens OX=9606 GN=TPM1 PE=1 SV=1	457334			85925.8	50087.1		3.05765e+06	2.80327e+06	616067	3.02306e+06	4.69033e+06	3.2701e+06					100761	71369.8	948050	496726	1.09837e+06	347794	1.8509e+06	1.07789e+06
K7ERG3	Tropomyosin alpha-4 chain (Fragment) OS=Homo sapiens OX=9606 GN=TPM4 PE=1 SV=1	457334			85925.8	50087.1		3.05765e+06	2.80327e+06	616067	3.02306e+06	4.69033e+06	3.2701e+06					100761	71369.8	948050	496726	1.09837e+06	347794	1.8509e+06	1.07789e+06
P09493-3	Isoform 3 of Tropomyosin alpha-1 chain OS=Homo sapiens OX=9606 GN=TPM1	457334			85925.8	50087.1		3.05765e+06	2.80327e+06	616067	3.02306e+06	4.69033e+06	3.2701e+06					100761	71369.8	948050	496726	1.09837e+06	347794	1.8509e+06	1.07789e+06
P09493-2	Isoform 2 of Tropomyosin alpha-1 chain OS=Homo sapiens OX=9606 GN=TPM1	457334			85925.8	50087.1		3.05765e+06	2.80327e+06	616067	3.02306e+06	4.69033e+06	3.2701e+06					100761	71369.8	948050	496726	1.09837e+06	347794	1.8509e+06	1.07789e+06
K7ENT6	Tropomyosin alpha-4 chain (Fragment) OS=Homo sapiens OX=9606 GN=TPM4 PE=1 SV=1	457334			85925.8	50087.1		3.05765e+06	2.80327e+06	616067	3.02306e+06	4.69033e+06	3.2701e+06					100761	71369.8	948050	496726	1.09837e+06	347794	1.8509e+06	1.07789e+06
H0YNC7	Tropomyosin alpha-1 chain (Fragment) OS=Homo sapiens OX=9606 GN=TPM1 PE=1 SV=1	457334			85925.8	50087.1		3.05765e+06	2.80327e+06	616067	3.02306e+06	4.69033e+06	3.2701e+06					100761	71369.8	948050	496726	1.09837e+06	347794	1.8509e+06	1.07789e+06
K7EP68	Tropomyosin alpha-4 chain (Fragment) OS=Homo sapiens OX=9606 GN=TPM4 PE=1 SV=1	457334			85925.8	50087.1		3.05765e+06	2.80327e+06	616067	3.02306e+06	4.69033e+06	3.2701e+06					100761	71369.8	948050	496726	1.09837e+06	347794	1.8509e+06	1.07789e+06
P09493-5	Isoform 5 of Tropomyosin alpha-1 chain OS=Homo sapiens OX=9606 GN=TPM1	457334			85925.8	50087.1		3.05765e+06	2.80327e+06	616067	3.02306e+06	4.69033e+06	3.2701e+06					100761	71369.8	948050	496726	1.09837e+06	347794	1.8509e+06	1.07789e+06
P67936	Tropomyosin alpha-4 chain OS=Homo sapiens OX=9606 GN=TPM4 PE=1 SV=3	457334			85925.8	50087.1		3.05765e+06	2.80327e+06	616067	3.02306e+06	4.69033e+06	3.2701e+06					100761	71369.8	948050	496726	1.09837e+06	347794	1.8509e+06	1.07789e+06
P67936-2	Isoform 2 of Tropomyosin alpha-4 chain OS=Homo sapiens OX=9606 GN=TPM4	457334			85925.8	50087.1		3.05765e+06	2.80327e+06	616067	3.02306e+06	4.69033e+06	3.2701e+06					100761	71369.8	948050	496726	1.09837e+06	347794	1.8509e+06	1.07789e+06
H0YKP3	Tropomyosin alpha-1 chain OS=Homo sapiens OX=9606 GN=TPM1 PE=1 SV=1	457334			85925.8	50087.1		3.05765e+06	2.80327e+06	616067	3.02306e+06	4.69033e+06	3.2701e+06					100761	71369.8	948050	496726	1.09837e+06	347794	1.8509e+06	1.07789e+06
F5H7S3	Tropomyosin alpha-1 chain OS=Homo sapiens OX=9606 GN=TPM1 PE=1 SV=2	457334			85925.8	50087.1		3.05765e+06	2.80327e+06	616067	3.02306e+06	4.69033e+06	3.2701e+06					100761	71369.8	948050	496726	1.09837e+06	347794	1.8509e+06	1.07789e+06
P09493-4	Isoform 4 of Tropomyosin alpha-1 chain OS=Homo sapiens OX=9606 GN=TPM1	457334			85925.8	50087.1		3.05765e+06	2.80327e+06	616067	3.02306e+06	4.69033e+06	3.2701e+06					100761	71369.8	948050	496726	1.09837e+06	347794	1.8509e+06	1.07789e+06
P07951	Tropomyosin beta chain OS=Homo sapiens OX=9606 GN=TPM2 PE=1 SV=1	457334			85925.8	50087.1		3.05765e+06	2.80327e+06	616067	3.02306e+06	4.69033e+06	3.2701e+06					100761	71369.8	948050	496726	1.09837e+06	347794	1.8509e+06	1.07789e+06
Q5TCU3	Tropomyosin beta chain OS=Homo sapiens OX=9606 GN=TPM2 PE=1 SV=1	457334			85925.8	50087.1		3.05765e+06	2.80327e+06	616067	3.02306e+06	4.69033e+06	3.2701e+06					100761	71369.8	948050	496726	1.09837e+06	347794	1.8509e+06	1.07789e+06
Q6ZN40	Tropomyosin 1 (Alpha), isoform CRA_f OS=Homo sapiens OX=9606 GN=TPM1 PE=1 SV=1	457334			85925.8	50087.1		3.05765e+06	2.80327e+06	616067	3.02306e+06	4.69033e+06	3.2701e+06					100761	71369.8	948050	496726	1.09837e+06	347794	1.8509e+06	1.07789e+06
H0YKX5	Tropomyosin alpha-1 chain (Fragment) OS=Homo sapiens OX=9606 GN=TPM1 PE=1 SV=1	457334			85925.8	50087.1		3.05765e+06	2.80327e+06	616067	3.02306e+06	4.69033e+06	3.2701e+06					100761	71369.8	948050	496726	1.09837e+06	347794	1.8509e+06	1.07789e+06
P09493-7	Isoform 7 of Tropomyosin alpha-1 chain OS=Homo sapiens OX=9606 GN=TPM1	457334			85925.8	50087.1		3.05765e+06	2.80327e+06	616067	3.02306e+06	4.69033e+06	3.2701e+06					100761	71369.8	948050	496726	1.09837e+06	347794	1.8509e+06	1.07789e+06
H0YL52	Tropomyosin alpha-1 chain (Fragment) OS=Homo sapiens OX=9606 GN=TPM1 PE=1 SV=1	457334			85925.8	50087.1		3.05765e+06	2.80327e+06	616067	3.02306e+06	4.69033e+06	3.2701e+06					100761	71369.8	948050	496726	1.09837e+06	347794	1.8509e+06	1.07789e+06
H0YK48	Tropomyosin alpha-1 chain OS=Homo sapiens OX=9606 GN=TPM1 PE=1 SV=1	457334			85925.8	50087.1		3.05765e+06	2.80327e+06	616067	3.02306e+06	4.69033e+06	3.2701e+06					100761	71369.8	948050	496726	1.09837e+06	347794	1.8509e+06	1.07789e+06
P07951-3	Isoform 3 of Tropomyosin beta chain OS=Homo sapiens OX=9606 GN=TPM2	457334			85925.8	50087.1		3.05765e+06	2.80327e+06	616067	3.02306e+06	4.69033e+06	3.2701e+06					100761	71369.8	948050	496726	1.09837e+06	347794	1.8509e+06	1.07789e+06
P09493-8	Isoform 8 of Tropomyosin alpha-1 chain OS=Homo sapiens OX=9606 GN=TPM1	457334			85925.8	50087.1		3.05765e+06	2.80327e+06	616067	3.02306e+06	4.69033e+06	3.2701e+06					100761	71369.8	948050	496726	1.09837e+06	347794	1.8509e+06	1.07789e+06
C9IZL7	Non-POU domain-containing octamer-binding protein (Fragment) OS=Homo sapiens OX=9606 GN=NONO PE=1 SV=1	782933	570082	412619	492098	425307	83144.8	463851	313486	297752	356885	267864	346459	1.92209e+06	2.43095e+06	307646	1.24071e+06	230943	742729	1.82467e+06	1.37461e+06	3.46699e+06	1.09503e+06	1.41794e+06	962972
C9J4X2	Non-POU domain-containing octamer-binding protein (Fragment) OS=Homo sapiens OX=9606 GN=NONO PE=1 SV=1	782933	570082	412619	492098	425307	83144.8	463851	313486	297752	356885	267864	346459	1.92209e+06	2.43095e+06	307646	1.24071e+06	230943	742729	1.82467e+06	1.37461e+06	3.46699e+06	1.09503e+06	1.41794e+06	962972
C9JYS8	Non-POU domain-containing octamer-binding protein (Fragment) OS=Homo sapiens OX=9606 GN=NONO PE=1 SV=8	782933	570082	412619	492098	425307	83144.8	463851	313486	297752	356885	267864	346459	1.92209e+06	2.43095e+06	307646	1.24071e+06	230943	742729	1.82467e+06	1.37461e+06	3.46699e+06	1.09503e+06	1.41794e+06	962972
F8W0C6	Keratin, type II cytoskeletal 5 (Fragment) OS=Homo sapiens OX=9606 GN=KRT5 PE=1 SV=8							82385.3	248038			409741		193877	894722		245474				51493.7	188558		98479.9	2.37706e+06
K7EKY0	Interleukin enhancer-binding factor 3 (Fragment) OS=Homo sapiens OX=9606 GN=ILF3 PE=1 SV=1													230582	1.46235e+06	889638	81718.2			513943	844124	584296		100753	184334
Q04446	1,4-alpha-glucan-branching enzyme OS=Homo sapiens OX=9606 GN=GBE1 PE=1 SV=3		327413	1.6107e+06	1.02961e+06	829357	1.61506e+06	1.28086e+06	1.65385e+06	1056532	2194213	493282	1.05379e+06	180294	1.35401e+06	1.15653e+06	278901	227751	1.12602e+06	162863	669493	1175190	250572	1.1534e+06	2.17394e+06
E9PGM4	1,4-alpha-glucan-branching enzyme OS=Homo sapiens OX=9606 GN=GBE1 PE=1 SV=1		327413	1.6107e+06	1.02961e+06	829357	1.61506e+06	1.28086e+06	1.65385e+06	1056532	2194213	493282	1.05379e+06	180294	1.35401e+06	1.15653e+06	278901	227751	1.12602e+06	162863	669493	1175190	250572	1.1534e+06	2.17394e+06
U3KPR1	Keratin, type II cuticular Hb6 (Fragment) OS=Homo sapiens OX=9606 GN=KRT86 PE=1 SV=1	359758	162025	35370.3	152729	487932					250924	362024	92950.4	872479		76874.6	707516				2.34087e+06	2.84567e+07	250726	127149
O76009	Keratin, type I cuticular Ha3-I OS=Homo sapiens OX=9606 GN=KRT33A PE=2 SV=2	595276	206268	156300	259308	810199			105009	52693.6	390688	217311	167959	1.65015e+06			57440				4.07499e+06	2.47378e+07	148071	180225
cRAP052	Keratin, type I microfibrillar, 47.6 kDa OS=Ovis aries PE=3 SV=2	595276	206268	156300	259308	810199			105009	52693.6	390688	217311	167959	1.65015e+06			57440				4.07499e+06	2.47378e+07	148071	180225
Q14532	Keratin, type I cuticular Ha2 OS=Homo sapiens OX=9606 GN=KRT32 PE=2 SV=3
F8VV13	Mucin-like protein 1 OS=Homo sapiens OX=9606 GN=MUCL1 PE=1 SV=1	9.67669e+06	44579.7	143598	157050		372006				565961			1.99654e+06				8.13835e+06		34601.7	598312				56085.2
Q96DR8	Mucin-like protein 1 OS=Homo sapiens OX=9606 GN=MUCL1 PE=1 SV=1	9.67669e+06	44579.7	143598	157050		372006				565961			1.99654e+06				8.13835e+06		34601.7	598312				56085.2
A0A087WWF8	Mucin-like protein 1 OS=Homo sapiens OX=9606 GN=MUCL1 PE=1 SV=1	9.67669e+06	44579.7	143598	157050		372006				565961			1.99654e+06				8.13835e+06		34601.7	598312				56085.2
I3L3R2	Actin, cytoplasmic 2 (Fragment) OS=Homo sapiens OX=9606 GN=ACTG1 PE=1 SV=1	2268031	912856	1.62958e+06	1.44027e+06	1754657	335050	8.16154e+06	9335634	1.91858e+06	8.62069e+06	14128569	5.827e+06	969967	3.46544e+06	156489	8657382	819034	1192159	1.97355e+06	1.63398e+06	6.65576e+06	9793966	7.94209e+06	6.60152e+06
F6QUT6	Actin, aortic smooth muscle (Fragment) OS=Homo sapiens OX=9606 GN=ACTA2 PE=1 SV=1	2268031	912856	1.62958e+06	1.44027e+06	1754657	335050	8.16154e+06	9335634	1.91858e+06	8.62069e+06	14128569	5.827e+06	969967	3.46544e+06	156489	8657382	819034	1192159	1.97355e+06	1.63398e+06	6.65576e+06	9793966	7.94209e+06	6.60152e+06
G5E9R0	Actin, cytoplasmic 1 OS=Homo sapiens OX=9606 GN=ACTB PE=1 SV=1	2268031	912856	1.62958e+06	1.44027e+06	1754657	335050	8.16154e+06	9335634	1.91858e+06	8.62069e+06	14128569	5.827e+06	969967	3.46544e+06	156489	8657382	819034	1192159	1.97355e+06	1.63398e+06	6.65576e+06	9793966	7.94209e+06	6.60152e+06
C9JZR7	Actin, cytoplasmic 1 (Fragment) OS=Homo sapiens OX=9606 GN=ACTB PE=1 SV=8	2268031	912856	1.62958e+06	1.44027e+06	1754657	335050	8.16154e+06	9335634	1.91858e+06	8.62069e+06	14128569	5.827e+06	969967	3.46544e+06	156489	8657382	819034	1192159	1.97355e+06	1.63398e+06	6.65576e+06	9793966	7.94209e+06	6.60152e+06
A5A3E0	POTE ankyrin domain family member F OS=Homo sapiens OX=9606 GN=POTEF PE=1 SV=2	2268031	912856	1.62958e+06	1.44027e+06	1754657	335050	8.16154e+06	9335634	1.91858e+06	8.62069e+06	14128569	5.827e+06	969967	3.46544e+06	156489	8657382	819034	1192159	1.97355e+06	1.63398e+06	6.65576e+06	9793966	7.94209e+06	6.60152e+06
E7EVS6	Actin, cytoplasmic 1 (Fragment) OS=Homo sapiens OX=9606 GN=ACTB PE=1 SV=8	2268031	912856	1.62958e+06	1.44027e+06	1754657	335050	8.16154e+06	9335634	1.91858e+06	8.62069e+06	14128569	5.827e+06	969967	3.46544e+06	156489	8657382	819034	1192159	1.97355e+06	1.63398e+06	6.65576e+06	9793966	7.94209e+06	6.60152e+06
C9JUM1	Actin, cytoplasmic 1 (Fragment) OS=Homo sapiens OX=9606 GN=ACTB PE=1 SV=1	2268031	912856	1.62958e+06	1.44027e+06	1754657	335050	8.16154e+06	9335634	1.91858e+06	8.62069e+06	14128569	5.827e+06	969967	3.46544e+06	156489	8657382	819034	1192159	1.97355e+06	1.63398e+06	6.65576e+06	9793966	7.94209e+06	6.60152e+06
P0CG39	POTE ankyrin domain family member J OS=Homo sapiens OX=9606 GN=POTEJ PE=3 SV=1	2268031	912856	1.62958e+06	1.44027e+06	1754657	335050	8.16154e+06	9335634	1.91858e+06	8.62069e+06	14128569	5.827e+06	969967	3.46544e+06	156489	8657382	819034	1192159	1.97355e+06	1.63398e+06	6.65576e+06	9793966	7.94209e+06	6.60152e+06
B8ZZJ2	Actin, gamma-enteric smooth muscle OS=Homo sapiens OX=9606 GN=ACTG2 PE=1 SV=1	2268031	912856	1.62958e+06	1.44027e+06	1754657	335050	8.16154e+06	9335634	1.91858e+06	8.62069e+06	14128569	5.827e+06	969967	3.46544e+06	156489	8657382	819034	1192159	1.97355e+06	1.63398e+06	6.65576e+06	9793966	7.94209e+06	6.60152e+06
J3KT65	Actin, cytoplasmic 2 OS=Homo sapiens OX=9606 GN=ACTG1 PE=1 SV=1	2268031	912856	1.62958e+06	1.44027e+06	1754657	335050	8.16154e+06	9335634	1.91858e+06	8.62069e+06	14128569	5.827e+06	969967	3.46544e+06	156489	8657382	819034	1192159	1.97355e+06	1.63398e+06	6.65576e+06	9793966	7.94209e+06	6.60152e+06
P0CG38	POTE ankyrin domain family member I OS=Homo sapiens OX=9606 GN=POTEI PE=3 SV=1	2268031	912856	1.62958e+06	1.44027e+06	1754657	335050	8.16154e+06	9335634	1.91858e+06	8.62069e+06	14128569	5.827e+06	969967	3.46544e+06	156489	8657382	819034	1192159	1.97355e+06	1.63398e+06	6.65576e+06	9793966	7.94209e+06	6.60152e+06
F8WCH0	Actin, gamma-enteric smooth muscle OS=Homo sapiens OX=9606 GN=ACTG2 PE=1 SV=1	2268031	912856	1.62958e+06	1.44027e+06	1754657	335050	8.16154e+06	9335634	1.91858e+06	8.62069e+06	14128569	5.827e+06	969967	3.46544e+06	156489	8657382	819034	1192159	1.97355e+06	1.63398e+06	6.65576e+06	9793966	7.94209e+06	6.60152e+06
K7EM38	Actin, cytoplasmic 2 (Fragment) OS=Homo sapiens OX=9606 GN=ACTG1 PE=1 SV=1	2268031	912856	1.62958e+06	1.44027e+06	1754657	335050	8.16154e+06	9335634	1.91858e+06	8.62069e+06	14128569	5.827e+06	969967	3.46544e+06	156489	8657382	819034	1192159	1.97355e+06	1.63398e+06	6.65576e+06	9793966	7.94209e+06	6.60152e+06
C9JTX5	Actin, cytoplasmic 1 (Fragment) OS=Homo sapiens OX=9606 GN=ACTB PE=1 SV=1	2268031	912856	1.62958e+06	1.44027e+06	1754657	335050	8.16154e+06	9335634	1.91858e+06	8.62069e+06	14128569	5.827e+06	969967	3.46544e+06	156489	8657382	819034	1192159	1.97355e+06	1.63398e+06	6.65576e+06	9793966	7.94209e+06	6.60152e+06
C9JFL5	Actin, gamma-enteric smooth muscle (Fragment) OS=Homo sapiens OX=9606 GN=ACTG2 PE=1 SV=8	2268031	912856	1.62958e+06	1.44027e+06	1754657	335050	8.16154e+06	9335634	1.91858e+06	8.62069e+06	14128569	5.827e+06	969967	3.46544e+06	156489	8657382	819034	1192159	1.97355e+06	1.63398e+06	6.65576e+06	9793966	7.94209e+06	6.60152e+06
F8WB63	Actin, gamma-enteric smooth muscle OS=Homo sapiens OX=9606 GN=ACTG2 PE=1 SV=1	2268031	912856	1.62958e+06	1.44027e+06	1754657	335050	8.16154e+06	9335634	1.91858e+06	8.62069e+06	14128569	5.827e+06	969967	3.46544e+06	156489	8657382	819034	1192159	1.97355e+06	1.63398e+06	6.65576e+06	9793966	7.94209e+06	6.60152e+06
I3L4N8	Actin, cytoplasmic 2 (Fragment) OS=Homo sapiens OX=9606 GN=ACTG1 PE=1 SV=8	2268031	912856	1.62958e+06	1.44027e+06	1754657	335050	8.16154e+06	9335634	1.91858e+06	8.62069e+06	14128569	5.827e+06	969967	3.46544e+06	156489	8657382	819034	1192159	1.97355e+06	1.63398e+06	6.65576e+06	9793966	7.94209e+06	6.60152e+06
I3L1U9	Actin, cytoplasmic 2 (Fragment) OS=Homo sapiens OX=9606 GN=ACTG1 PE=1 SV=1	2268031	912856	1.62958e+06	1.44027e+06	1754657	335050	8.16154e+06	9335634	1.91858e+06	8.62069e+06	14128569	5.827e+06	969967	3.46544e+06	156489	8657382	819034	1192159	1.97355e+06	1.63398e+06	6.65576e+06	9793966	7.94209e+06	6.60152e+06
Q6S8J3	POTE ankyrin domain family member E OS=Homo sapiens OX=9606 GN=POTEE PE=2 SV=3	2268031	912856	1.62958e+06	1.44027e+06	1754657	335050	8.16154e+06	9335634	1.91858e+06	8.62069e+06	14128569	5.827e+06	969967	3.46544e+06	156489	8657382	819034	1192159	1.97355e+06	1.63398e+06	6.65576e+06	9793966	7.94209e+06	6.60152e+06
H0Y4R1	Inosine-5'-monophosphate dehydrogenase 2 (Fragment) OS=Homo sapiens OX=9606 GN=IMPDH2 PE=1 SV=1	369069	392224	273021	311648	321989	229316	200742	185158	141829	262641	229881	202202	167320	351214	63440	288603	106167	270144		158903	199988		206234	78459.5
P12268	Inosine-5'-monophosphate dehydrogenase 2 OS=Homo sapiens OX=9606 GN=IMPDH2 PE=1 SV=2	369069	392224	273021	311648	321989	229316	200742	185158	141829	262641	229881	202202	167320	351214	63440	288603	106167	270144		158903	199988		206234	78459.5
P18754	Regulator of chromosome condensation OS=Homo sapiens OX=9606 GN=RCC1 PE=1 SV=1	1409066	1.427e+06	1.30148e+06	724516	654178	818509	1.16365e+06	681920	280132	1.07644e+06	1.19872e+06	609520	531295	2396176	249682	1.15679e+06	271185	1.25013e+06	970441	668592	882878	707128	455203	354253
P18754-2	Isoform 2 of Regulator of chromosome condensation OS=Homo sapiens OX=9606 GN=RCC1	1409066	1.427e+06	1.30148e+06	724516	654178	818509	1.16365e+06	681920	280132	1.07644e+06	1.19872e+06	609520	531295	2396176	249682	1.15679e+06	271185	1.25013e+06	970441	668592	882878	707128	455203	354253
C9JW69	Regulator of chromosome condensation (Fragment) OS=Homo sapiens OX=9606 GN=RCC1 PE=1 SV=1	1409066	1.427e+06	1.30148e+06	724516	654178	818509	1.16365e+06	681920	280132	1.07644e+06	1.19872e+06	609520	531295	2396176	249682	1.15679e+06	271185	1.25013e+06	970441	668592	882878	707128	455203	354253
Q15019	Septin-2 OS=Homo sapiens OX=9606 GN=SEPT2 PE=1 SV=1	3.02564e+06	2.96933e+06	1.69363e+06	1.96697e+06	1.29611e+06	1.43059e+06	2.09786e+06	2.08928e+06	918927	1.58121e+06	2.55142e+06	1.6602e+06	1640188	4.16332e+06	334326	2.19682e+06	279856	1.8097e+06	3.62195e+06	1.95567e+06	1.91101e+06	792882	1.38703e+06	901865
C9J2Q4	Septin-2 (Fragment) OS=Homo sapiens OX=9606 GN=SEPT2 PE=1 SV=1	3.02564e+06	2.96933e+06	1.69363e+06	1.96697e+06	1.29611e+06	1.43059e+06	2.09786e+06	2.08928e+06	918927	1.58121e+06	2.55142e+06	1.6602e+06	1640188	4.16332e+06	334326	2.19682e+06	279856	1.8097e+06	3.62195e+06	1.95567e+06	1.91101e+06	792882	1.38703e+06	901865
B5MCX3	Septin-2 OS=Homo sapiens OX=9606 GN=SEPT2 PE=1 SV=1	3.02564e+06	2.96933e+06	1.69363e+06	1.96697e+06	1.29611e+06	1.43059e+06	2.09786e+06	2.08928e+06	918927	1.58121e+06	2.55142e+06	1.6602e+06	1640188	4.16332e+06	334326	2.19682e+06	279856	1.8097e+06	3.62195e+06	1.95567e+06	1.91101e+06	792882	1.38703e+06	901865
H7C2Y0	Septin-2 (Fragment) OS=Homo sapiens OX=9606 GN=SEPT2 PE=1 SV=1	3.02564e+06	2.96933e+06	1.69363e+06	1.96697e+06	1.29611e+06	1.43059e+06	2.09786e+06	2.08928e+06	918927	1.58121e+06	2.55142e+06	1.6602e+06	1640188	4.16332e+06	334326	2.19682e+06	279856	1.8097e+06	3.62195e+06	1.95567e+06	1.91101e+06	792882	1.38703e+06	901865
Q15019-2	Isoform 2 of Septin-2 OS=Homo sapiens OX=9606 GN=SEPT2	3.02564e+06	2.96933e+06	1.69363e+06	1.96697e+06	1.29611e+06	1.43059e+06	2.09786e+06	2.08928e+06	918927	1.58121e+06	2.55142e+06	1.6602e+06	1640188	4.16332e+06	334326	2.19682e+06	279856	1.8097e+06	3.62195e+06	1.95567e+06	1.91101e+06	792882	1.38703e+06	901865
Q15019-3	Isoform 3 of Septin-2 OS=Homo sapiens OX=9606 GN=SEPT2	3.02564e+06	2.96933e+06	1.69363e+06	1.96697e+06	1.29611e+06	1.43059e+06	2.09786e+06	2.08928e+06	918927	1.58121e+06	2.55142e+06	1.6602e+06	1640188	4.16332e+06	334326	2.19682e+06	279856	1.8097e+06	3.62195e+06	1.95567e+06	1.91101e+06	792882	1.38703e+06	901865
G3V5V7	Heterogeneous nuclear ribonucleoproteins C1/C2 (Fragment) OS=Homo sapiens OX=9606 GN=HNRNPC PE=1 SV=1	3.67441e+07	3.6308e+07	4.00558e+07	4.08628e+07	3.71179e+07	3.9359e+07	3.55116e+07	3.93907e+07	37429452	4.18975e+07	3.72513e+07	3.71723e+07	8.8112e+07	1.07646e+08	51702299	5.32241e+07	1.47334e+07	5.03281e+07	1.05301e+08	4.67609e+07	9.33717e+07	4.9088e+07	6.22087e+07	5.14593e+07
P07910-3	Isoform 3 of Heterogeneous nuclear ribonucleoproteins C1/C2 OS=Homo sapiens OX=9606 GN=HNRNPC	3.67441e+07	3.6308e+07	4.00558e+07	4.08628e+07	3.71179e+07	3.9359e+07	3.55116e+07	3.93907e+07	37429452	4.18975e+07	3.72513e+07	3.71723e+07	8.8112e+07	1.07646e+08	51702299	5.32241e+07	1.47334e+07	5.03281e+07	1.05301e+08	4.67609e+07	9.33717e+07	4.9088e+07	6.22087e+07	5.14593e+07
G3V2D6	Heterogeneous nuclear ribonucleoproteins C1/C2 (Fragment) OS=Homo sapiens OX=9606 GN=HNRNPC PE=1 SV=1	3.67441e+07	3.6308e+07	4.00558e+07	4.08628e+07	3.71179e+07	3.9359e+07	3.55116e+07	3.93907e+07	37429452	4.18975e+07	3.72513e+07	3.71723e+07	8.8112e+07	1.07646e+08	51702299	5.32241e+07	1.47334e+07	5.03281e+07	1.05301e+08	4.67609e+07	9.33717e+07	4.9088e+07	6.22087e+07	5.14593e+07
P25311	Zinc-alpha-2-glycoprotein OS=Homo sapiens OX=9606 GN=AZGP1 PE=1 SV=2	884106	242202	248513	375484	263736		138819	136226	108834	1.46254e+06	80015	187013	259084	146728		109152	564776	100669		44358.1	489049	4.82753e+06	3.93358e+06	3.56595e+06
P05787-2	Isoform 2 of Keratin, type II cytoskeletal 8 OS=Homo sapiens OX=9606 GN=KRT8	341681	136636	187479	163681	218931		321597	350426	235347	284117	416691	245362	152307	178718		190564	97012.1	128829	147462	196937	310156			64577.2
P05787	Keratin, type II cytoskeletal 8 OS=Homo sapiens OX=9606 GN=KRT8 PE=1 SV=7	341681	136636	187479	163681	218931		321597	350426	235347	284117	416691	245362	152307	178718		190564	97012.1	128829	147462	196937	310156			64577.2
P31942-3	Isoform 3 of Heterogeneous nuclear ribonucleoprotein H3 OS=Homo sapiens OX=9606 GN=HNRNPH3													2.41414e+06	4.29537e+06		3.97823e+06	1.51663e+06	6.26917e+06	2.17046e+06	2.08963e+06	7.97494e+06	6.10509e+06	7.18035e+06	4.38555e+06
P31942-2	Isoform 2 of Heterogeneous nuclear ribonucleoprotein H3 OS=Homo sapiens OX=9606 GN=HNRNPH3													2.41414e+06	4.29537e+06		3.97823e+06	1.51663e+06	6.26917e+06	2.17046e+06	2.08963e+06	7.97494e+06	6.10509e+06	7.18035e+06	4.38555e+06
P31942	Heterogeneous nuclear ribonucleoprotein H3 OS=Homo sapiens OX=9606 GN=HNRNPH3 PE=1 SV=2													2.41414e+06	4.29537e+06		3.97823e+06	1.51663e+06	6.26917e+06	2.17046e+06	2.08963e+06	7.97494e+06	6.10509e+06	7.18035e+06	4.38555e+06
O15371	Eukaryotic translation initiation factor 3 subunit D OS=Homo sapiens OX=9606 GN=EIF3D PE=1 SV=1	69609.7	59328.5	225655	137724	109610		384098	376166	228643	449360	161048	207375		137444		61249.3		36792.3	75288.2	43948.8	154705		155304	289773
O15371-3	Isoform 3 of Eukaryotic translation initiation factor 3 subunit D OS=Homo sapiens OX=9606 GN=EIF3D	69609.7	59328.5	225655	137724	109610		384098	376166	228643	449360	161048	207375		137444		61249.3		36792.3	75288.2	43948.8	154705		155304	289773
O15371-2	Isoform 2 of Eukaryotic translation initiation factor 3 subunit D OS=Homo sapiens OX=9606 GN=EIF3D	69609.7	59328.5	225655	137724	109610		384098	376166	228643	449360	161048	207375		137444		61249.3		36792.3	75288.2	43948.8	154705		155304	289773
P02768	Serum albumin OS=Homo sapiens OX=9606 GN=ALB PE=1 SV=2	472497	75375.1		62923.8						214143		109766				54023.4					132059	5.03218e+06	4.08299e+06	4.48415e+06
B7WNR0	Serum albumin OS=Homo sapiens OX=9606 GN=ALB PE=1 SV=1	472497	75375.1		62923.8						214143		109766				54023.4					132059	5.03218e+06	4.08299e+06	4.48415e+06
A0A0C4DGB6	Serum albumin OS=Homo sapiens OX=9606 GN=ALB PE=1 SV=1	472497	75375.1		62923.8						214143		109766				54023.4					132059	5.03218e+06	4.08299e+06	4.48415e+06
C9JKR2	Albumin, isoform CRA_k OS=Homo sapiens OX=9606 GN=ALB PE=1 SV=1	472497	75375.1		62923.8						214143		109766				54023.4					132059	5.03218e+06	4.08299e+06	4.48415e+06
A0A087WWT3	Serum albumin OS=Homo sapiens OX=9606 GN=ALB PE=1 SV=1	472497	75375.1		62923.8						214143		109766				54023.4					132059	5.03218e+06	4.08299e+06	4.48415e+06
P02768-2	Isoform 2 of Serum albumin OS=Homo sapiens OX=9606 GN=ALB	472497	75375.1		62923.8						214143		109766				54023.4					132059	5.03218e+06	4.08299e+06	4.48415e+06
P02768-3	Isoform 3 of Serum albumin OS=Homo sapiens OX=9606 GN=ALB	472497	75375.1		62923.8						214143		109766				54023.4					132059	5.03218e+06	4.08299e+06	4.48415e+06
Q96I24-2	Isoform 2 of Far upstream element-binding protein 3 OS=Homo sapiens OX=9606 GN=FUBP3	24144.2		82197.1				94803.4	68599.5	25370.5	117574	97826.3	129564	123069	170510	32720.2	651157	269396	720120	188146	198917	130604	1.02591e+06	1.09655e+06	1.29072e+06
P61204	ADP-ribosylation factor 3 OS=Homo sapiens OX=9606 GN=ARF3 PE=1 SV=2	1.04558e+06	553950	210284	290458	145500	139188	627146	428127	133964	439539	810197	678243	48245.6	714150	425918	150608		133808	316846	183043	257907
C9J1Z8	ADP-ribosylation factor 5 (Fragment) OS=Homo sapiens OX=9606 GN=ARF5 PE=1 SV=1	1.04558e+06	553950	210284	290458	145500	139188	627146	428127	133964	439539	810197	678243	48245.6	714150	425918	150608		133808	316846	183043	257907
P84077	ADP-ribosylation factor 1 OS=Homo sapiens OX=9606 GN=ARF1 PE=1 SV=2	1.04558e+06	553950	210284	290458	145500	139188	627146	428127	133964	439539	810197	678243	48245.6	714150	425918	150608		133808	316846	183043	257907
F5H423	Uncharacterized protein OS=Homo sapiens OX=9606 PE=3 SV=1	1.04558e+06	553950	210284	290458	145500	139188	627146	428127	133964	439539	810197	678243	48245.6	714150	425918	150608		133808	316846	183043	257907
P84085	ADP-ribosylation factor 5 OS=Homo sapiens OX=9606 GN=ARF5 PE=1 SV=2	1.04558e+06	553950	210284	290458	145500	139188	627146	428127	133964	439539	810197	678243	48245.6	714150	425918	150608		133808	316846	183043	257907
P61204-2	Isoform 2 of ADP-ribosylation factor 3 OS=Homo sapiens OX=9606 GN=ARF3	1.04558e+06	553950	210284	290458	145500	139188	627146	428127	133964	439539	810197	678243	48245.6	714150	425918	150608		133808	316846	183043	257907
P08238	Heat shock protein HSP 90-beta OS=Homo sapiens OX=9606 GN=HSP90AB1 PE=1 SV=4	4.34602e+06	3.68166e+06	3.16704e+06	3.06815e+06	4.31517e+06	2.63471e+06	2.67247e+06	4.55961e+06	3.89338e+06	4.44667e+06	2.52491e+06	3.96177e+06	1.69887e+06	3768666	2.27768e+06	2.39655e+06	1.35495e+06	2.11964e+06	2.24792e+06	2.40944e+06	2.75548e+06	2.0911e+06	2742187	2.56003e+06
P14923	Junction plakoglobin OS=Homo sapiens OX=9606 GN=JUP PE=1 SV=3	1.08973e+07	1.00834e+06	628898	442193	480478	789020	805853	425500	65204.6	854197	1.80836e+06	833272	793456	4.13443e+06	1.0098e+06	629589	503756	205088	436290	375963	3.13007e+06	79222.7	272844	4.25335e+06
P08729	Keratin, type II cytoskeletal 7 OS=Homo sapiens OX=9606 GN=KRT7 PE=1 SV=5
M0R2D3	Tubulin beta-4A chain (Fragment) OS=Homo sapiens OX=9606 GN=TUBB4A PE=1 SV=1	4597179	2.48166e+06	2.52186e+06	2.38417e+06	3.27626e+06	2.17734e+06	3.82774e+06	3.14767e+06	2.50271e+06	3.09098e+06	3.3565e+06	2691886	1.88248e+06	4.53036e+06	1.88786e+06	2.17818e+06	753033	1.17782e+06	4859253	2.07837e+06	4.43516e+06	1.98309e+06	3.07878e+06	1.61313e+06
G3V2A3	Tubulin beta chain (Fragment) OS=Homo sapiens OX=9606 GN=TUBB3 PE=1 SV=1	4597179	2.48166e+06	2.52186e+06	2.38417e+06	3.27626e+06	2.17734e+06	3.82774e+06	3.14767e+06	2.50271e+06	3.09098e+06	3.3565e+06	2691886	1.88248e+06	4.53036e+06	1.88786e+06	2.17818e+06	753033	1.17782e+06	4859253	2.07837e+06	4.43516e+06	1.98309e+06	3.07878e+06	1.61313e+06
P35573	Glycogen debranching enzyme OS=Homo sapiens OX=9606 GN=AGL PE=1 SV=3		35424.8	312931	150000	285537		28378.3	161525	184909	273679		147490	357556	295308	112503	419035	54871.4	181004	46111.6	184280	607734	529911	580324	702205
P35573-3	Isoform 6 of Glycogen debranching enzyme OS=Homo sapiens OX=9606 GN=AGL		35424.8	312931	150000	285537		28378.3	161525	184909	273679		147490	357556	295308	112503	419035	54871.4	181004	46111.6	184280	607734	529911	580324	702205
P35573-2	Isoform 5 of Glycogen debranching enzyme OS=Homo sapiens OX=9606 GN=AGL		35424.8	312931	150000	285537		28378.3	161525	184909	273679		147490	357556	295308	112503	419035	54871.4	181004	46111.6	184280	607734	529911	580324	702205
Q14574-2	Isoform 3B of Desmocollin-3 OS=Homo sapiens OX=9606 GN=DSC3
Q14574	Desmocollin-3 OS=Homo sapiens OX=9606 GN=DSC3 PE=1 SV=3
H0YFX9	Histone H2A (Fragment) OS=Homo sapiens OX=9606 GN=H2AFJ PE=1 SV=1	2018094	711884	766775	778369	595682		746477	883423	588234	1128274	590893	418478	1.14424e+06	1.62806e+06		1.11348e+06	840863	697535	364702	191275	2.68214e+06	2.84235e+06	2.05961e+06	586199
Q01469	Fatty acid-binding protein, epidermal OS=Homo sapiens OX=9606 GN=FABP5 PE=1 SV=3	6.72944e+06			106126	150260		127574			368719	304526	1.11661e+06	55089.1	588253		233044		77188.4	399100	266143	540762		881005	2.55207e+06
C9JAK5	ADP-ribosylation factor 4 OS=Homo sapiens OX=9606 GN=ARF4 PE=1 SV=1	578709	347723	80450.1	336692			175231	169356		104465	494251	254034		414662		219474		240243					38628.4
P81605	Dermcidin OS=Homo sapiens OX=9606 GN=DCD PE=1 SV=2	5.61524e+06	1.90668e+06	2.65499e+06	3.61127e+06	2.02863e+06	902515	2.09457e+06	1.44661e+06	1.5145e+06	12512027	2.88256e+06	2.794e+06	8.19386e+06	1.41655e+06	212334	1.37448e+06	1.66864e+07	718360	529634	2.75329e+06	5.36611e+06	872656	1.35012e+06	2.68567e+06
P81605-2	Isoform 2 of Dermcidin OS=Homo sapiens OX=9606 GN=DCD	5.61524e+06	1.90668e+06	2.65499e+06	3.61127e+06	2.02863e+06	902515	2.09457e+06	1.44661e+06	1.5145e+06	12512027	2.88256e+06	2.794e+06	8.19386e+06	1.41655e+06	212334	1.37448e+06	1.66864e+07	718360	529634	2.75329e+06	5.36611e+06	872656	1.35012e+06	2.68567e+06
H0YBG7	Heterogeneous nuclear ribonucleoprotein H (Fragment) OS=Homo sapiens OX=9606 GN=HNRNPH1 PE=1 SV=1	124584	37998.6	42288.9					74333.4		108243	163771		1.66695e+06	2219863	110676	5.46696e+06	2.11162e+06	4.58634e+06	1.51476e+06	1.77471e+06	4.98099e+06	8.23919e+06	9.99334e+06	5.173e+06
P55795	Heterogeneous nuclear ribonucleoprotein H2 OS=Homo sapiens OX=9606 GN=HNRNPH2 PE=1 SV=1	124584	37998.6	42288.9					74333.4		108243	163771		1.66695e+06	2219863	110676	5.46696e+06	2.11162e+06	4.58634e+06	1.51476e+06	1.77471e+06	4.98099e+06	8.23919e+06	9.99334e+06	5.173e+06
P52597	Heterogeneous nuclear ribonucleoprotein F OS=Homo sapiens OX=9606 GN=HNRNPF PE=1 SV=3	124584	37998.6	42288.9					74333.4		108243	163771		1.66695e+06	2219863	110676	5.46696e+06	2.11162e+06	4.58634e+06	1.51476e+06	1.77471e+06	4.98099e+06	8.23919e+06	9.99334e+06	5.173e+06
H0YBD7	Heterogeneous nuclear ribonucleoprotein H (Fragment) OS=Homo sapiens OX=9606 GN=HNRNPH1 PE=1 SV=8	124584	37998.6	42288.9					74333.4		108243	163771		1.66695e+06	2219863	110676	5.46696e+06	2.11162e+06	4.58634e+06	1.51476e+06	1.77471e+06	4.98099e+06	8.23919e+06	9.99334e+06	5.173e+06
H0YB39	Heterogeneous nuclear ribonucleoprotein H (Fragment) OS=Homo sapiens OX=9606 GN=HNRNPH1 PE=1 SV=1	124584	37998.6	42288.9					74333.4		108243	163771		1.66695e+06	2219863	110676	5.46696e+06	2.11162e+06	4.58634e+06	1.51476e+06	1.77471e+06	4.98099e+06	8.23919e+06	9.99334e+06	5.173e+06
Q5VU61	Tropomyosin alpha-3 chain OS=Homo sapiens OX=9606 GN=TPM3 PE=1 SV=2	140638	143825	107624	140862	80369.5		544102	529054	183966	491853	960851	785474	84437.7			144311	71520.4		262502	213457	117971
A0A1W2PS48	RuvB-like helicase OS=Homo sapiens OX=9606 GN=RUVBL2 PE=1 SV=1	1.4115e+06	873678	860886	821529	718657		730436	694657	335675	620351	654431	401961	277611	936507	167003	648878	300478	491480	282241	433437	273064	217488	201165	123504
Q9Y230	RuvB-like 2 OS=Homo sapiens OX=9606 GN=RUVBL2 PE=1 SV=3	1.4115e+06	873678	860886	821529	718657		730436	694657	335675	620351	654431	401961	277611	936507	167003	648878	300478	491480	282241	433437	273064	217488	201165	123504
X6R2L4	RuvB-like helicase OS=Homo sapiens OX=9606 GN=RUVBL2 PE=1 SV=1	1.4115e+06	873678	860886	821529	718657		730436	694657	335675	620351	654431	401961	277611	936507	167003	648878	300478	491480	282241	433437	273064	217488	201165	123504
M0R0Z0	RuvB-like helicase OS=Homo sapiens OX=9606 GN=RUVBL2 PE=1 SV=1	1.4115e+06	873678	860886	821529	718657		730436	694657	335675	620351	654431	401961	277611	936507	167003	648878	300478	491480	282241	433437	273064	217488	201165	123504
O00425-2	Isoform 2 of Insulin-like growth factor 2 mRNA-binding protein 3 OS=Homo sapiens OX=9606 GN=IGF2BP3													3153330	2272555	194112	1.75779e+06	492465	701854	1.65406e+06	1.2217e+06	4.69978e+06	1.51547e+06	1.13824e+06	1398649
P26599	Polypyrimidine tract-binding protein 1 OS=Homo sapiens OX=9606 GN=PTBP1 PE=1 SV=1	471413	121902											17468647	2.83221e+07	584324	1.5026e+07	3.00293e+06	8.11591e+06	9.39884e+06	1.38521e+07	3.19996e+07	13356256	1.1673e+07	8.05066e+06
A0A087WUW5	Polypyrimidine tract-binding protein 1 (Fragment) OS=Homo sapiens OX=9606 GN=PTBP1 PE=1 SV=6	471413	121902											17468647	2.83221e+07	584324	1.5026e+07	3.00293e+06	8.11591e+06	9.39884e+06	1.38521e+07	3.19996e+07	13356256	1.1673e+07	8.05066e+06
A0A0U1RRM4	Polypyrimidine tract-binding protein 1 OS=Homo sapiens OX=9606 GN=PTBP1 PE=1 SV=1	471413	121902											17468647	2.83221e+07	584324	1.5026e+07	3.00293e+06	8.11591e+06	9.39884e+06	1.38521e+07	3.19996e+07	13356256	1.1673e+07	8.05066e+06
A0A0D9SF20	Polypyrimidine tract binding protein 1, isoform CRA_e OS=Homo sapiens OX=9606 GN=PTBP1 PE=1 SV=1	471413	121902											17468647	2.83221e+07	584324	1.5026e+07	3.00293e+06	8.11591e+06	9.39884e+06	1.38521e+07	3.19996e+07	13356256	1.1673e+07	8.05066e+06
K7EK45	Polypyrimidine tract-binding protein 1 (Fragment) OS=Homo sapiens OX=9606 GN=PTBP1 PE=1 SV=1	471413	121902											17468647	2.83221e+07	584324	1.5026e+07	3.00293e+06	8.11591e+06	9.39884e+06	1.38521e+07	3.19996e+07	13356256	1.1673e+07	8.05066e+06
A6NLN1	Polypyrimidine tract binding protein 1, isoform CRA_b OS=Homo sapiens OX=9606 GN=PTBP1 PE=1 SV=4	471413	121902											17468647	2.83221e+07	584324	1.5026e+07	3.00293e+06	8.11591e+06	9.39884e+06	1.38521e+07	3.19996e+07	13356256	1.1673e+07	8.05066e+06
P26599-3	Isoform 3 of Polypyrimidine tract-binding protein 1 OS=Homo sapiens OX=9606 GN=PTBP1	471413	121902											17468647	2.83221e+07	584324	1.5026e+07	3.00293e+06	8.11591e+06	9.39884e+06	1.38521e+07	3.19996e+07	13356256	1.1673e+07	8.05066e+06
P26599-2	Isoform 2 of Polypyrimidine tract-binding protein 1 OS=Homo sapiens OX=9606 GN=PTBP1	471413	121902											17468647	2.83221e+07	584324	1.5026e+07	3.00293e+06	8.11591e+06	9.39884e+06	1.38521e+07	3.19996e+07	13356256	1.1673e+07	8.05066e+06
P62917	60S ribosomal protein L8 OS=Homo sapiens OX=9606 GN=RPL8 PE=1 SV=2			109907				160914	80526.2			54984.3		61512								505624			181148
E9PKU4	60S ribosomal protein L8 (Fragment) OS=Homo sapiens OX=9606 GN=RPL8 PE=1 SV=1			109907				160914	80526.2			54984.3		61512								505624			181148
E9PKZ0	60S ribosomal protein L8 (Fragment) OS=Homo sapiens OX=9606 GN=RPL8 PE=1 SV=1			109907				160914	80526.2			54984.3		61512								505624			181148
E9PP36	60S ribosomal protein L8 OS=Homo sapiens OX=9606 GN=RPL8 PE=1 SV=1			109907				160914	80526.2			54984.3		61512								505624			181148
Q9Y265	RuvB-like 1 OS=Homo sapiens OX=9606 GN=RUVBL1 PE=1 SV=1	535363	526948	533753	326513	539103	477469	617906	629005	304849	603489	442059	320307	464261	609564	277879	436476	84208.2	459558	289038	231950	448586	179560		253545
Q9Y265-2	Isoform 2 of RuvB-like 1 OS=Homo sapiens OX=9606 GN=RUVBL1	535363	526948	533753	326513	539103	477469	617906	629005	304849	603489	442059	320307	464261	609564	277879	436476	84208.2	459558	289038	231950	448586	179560		253545
P19793-2	Isoform 2 of Retinoic acid receptor RXR-alpha OS=Homo sapiens OX=9606 GN=RXRA	581184	549784	420007	409520	454744	152825	603398	549300		567876	307313	251236	343036	413140	54589.8	370664	144689	305633	216696	240215	304978	281003	259185	141749
A0A087WZ88	Retinoic acid receptor RXR-gamma OS=Homo sapiens OX=9606 GN=RXRG PE=3 SV=1	581184	549784	420007	409520	454744	152825	603398	549300		567876	307313	251236	343036	413140	54589.8	370664	144689	305633	216696	240215	304978	281003	259185	141749
P19793	Retinoic acid receptor RXR-alpha OS=Homo sapiens OX=9606 GN=RXRA PE=1 SV=1	581184	549784	420007	409520	454744	152825	603398	549300		567876	307313	251236	343036	413140	54589.8	370664	144689	305633	216696	240215	304978	281003	259185	141749
P48443	Retinoic acid receptor RXR-gamma OS=Homo sapiens OX=9606 GN=RXRG PE=1 SV=1	581184	549784	420007	409520	454744	152825	603398	549300		567876	307313	251236	343036	413140	54589.8	370664	144689	305633	216696	240215	304978	281003	259185	141749
Q8IUE6	Histone H2A type 2-B OS=Homo sapiens OX=9606 GN=HIST2H2AB PE=1 SV=3	1.80519e+06	1.30182e+06	801051	1.20762e+06	947810	1.01409e+06	1.30382e+06	1.06788e+06	959802	1.07524e+06	1.23427e+06	1.12555e+06	1.12163e+06	1.44881e+06	918240	1.57907e+06	684546	1.80159e+06	1.33533e+06	978841	13241061	7428982	4.25674e+06	3765695
Q71UI9-5	Isoform 5 of Histone H2A.V OS=Homo sapiens OX=9606 GN=H2AFV	1.80519e+06	1.30182e+06	801051	1.20762e+06	947810	1.01409e+06	1.30382e+06	1.06788e+06	959802	1.07524e+06	1.23427e+06	1.12555e+06	1.12163e+06	1.44881e+06	918240	1.57907e+06	684546	1.80159e+06	1.33533e+06	978841	13241061	7428982	4.25674e+06	3765695
P05164-3	Isoform H7 of Myeloperoxidase OS=Homo sapiens OX=9606 GN=MPO																						2.80723e+06	1.42513e+06	958457
P05164-2	Isoform H14 of Myeloperoxidase OS=Homo sapiens OX=9606 GN=MPO																						2.80723e+06	1.42513e+06	958457
P05164	Myeloperoxidase OS=Homo sapiens OX=9606 GN=MPO PE=1 SV=1																						2.80723e+06	1.42513e+06	958457
Q6UWP8	Suprabasin OS=Homo sapiens OX=9606 GN=SBSN PE=1 SV=2	656013																79307.7
C9JX71	Apolipoprotein D (Fragment) OS=Homo sapiens OX=9606 GN=APOD PE=1 SV=1	1.37685e+07						110219			53296.8			65127.1								43289.7
P05090	Apolipoprotein D OS=Homo sapiens OX=9606 GN=APOD PE=1 SV=1	1.37685e+07						110219			53296.8			65127.1								43289.7
C9JF17	Apolipoprotein D (Fragment) OS=Homo sapiens OX=9606 GN=APOD PE=1 SV=1	1.37685e+07						110219			53296.8			65127.1								43289.7
P50991	T-complex protein 1 subunit delta OS=Homo sapiens OX=9606 GN=CCT4 PE=1 SV=4	863807	293347	635323	409783	177986		490577	384307	240022	314762	352463	203726	220336	911895	201594	228923		129448	149377	371580	234854		264369
P50991-2	Isoform 2 of T-complex protein 1 subunit delta OS=Homo sapiens OX=9606 GN=CCT4	863807	293347	635323	409783	177986		490577	384307	240022	314762	352463	203726	220336	911895	201594	228923		129448	149377	371580	234854		264369
P14866	Heterogeneous nuclear ribonucleoprotein L OS=Homo sapiens OX=9606 GN=HNRNPL PE=1 SV=2																			99152.2
P52272-2	Isoform 2 of Heterogeneous nuclear ribonucleoprotein M OS=Homo sapiens OX=9606 GN=HNRNPM		162631	415866	391498	260779	43637.2	285511	251767	363215	263269	145905	196203		602346		306323	54205.4	247044	108080	334676	866922	151303	419471	784876
P52272	Heterogeneous nuclear ribonucleoprotein M OS=Homo sapiens OX=9606 GN=HNRNPM PE=1 SV=3		162631	415866	391498	260779	43637.2	285511	251767	363215	263269	145905	196203		602346		306323	54205.4	247044	108080	334676	866922	151303	419471	784876
F8VQQ4	Tubulin alpha chain (Fragment) OS=Homo sapiens OX=9606 GN=TUBA1A PE=1 SV=1	8734200	4.94699e+06	4.90737e+06	4.83194e+06	3.2185e+06	4.95507e+06	6.9051e+06	5.79614e+06	4620789	5809821	3.88943e+06	4909196	4.90335e+06	9.01378e+06	5.30245e+06	5.84506e+06	2.50532e+06	4387175	6.01995e+06	5894098	6.37086e+06	4.60056e+06	5.67365e+06	4.64064e+06
F8VVB9	Tubulin alpha-1B chain (Fragment) OS=Homo sapiens OX=9606 GN=TUBA1B PE=1 SV=8	8734200	4.94699e+06	4.90737e+06	4.83194e+06	3.2185e+06	4.95507e+06	6.9051e+06	5.79614e+06	4620789	5809821	3.88943e+06	4909196	4.90335e+06	9.01378e+06	5.30245e+06	5.84506e+06	2.50532e+06	4387175	6.01995e+06	5894098	6.37086e+06	4.60056e+06	5.67365e+06	4.64064e+06
P68363	Tubulin alpha-1B chain OS=Homo sapiens OX=9606 GN=TUBA1B PE=1 SV=1	8734200	4.94699e+06	4.90737e+06	4.83194e+06	3.2185e+06	4.95507e+06	6.9051e+06	5.79614e+06	4620789	5809821	3.88943e+06	4909196	4.90335e+06	9.01378e+06	5.30245e+06	5.84506e+06	2.50532e+06	4387175	6.01995e+06	5894098	6.37086e+06	4.60056e+06	5.67365e+06	4.64064e+06
Q9BQE3	Tubulin alpha-1C chain OS=Homo sapiens OX=9606 GN=TUBA1C PE=1 SV=1	8734200	4.94699e+06	4.90737e+06	4.83194e+06	3.2185e+06	4.95507e+06	6.9051e+06	5.79614e+06	4620789	5809821	3.88943e+06	4909196	4.90335e+06	9.01378e+06	5.30245e+06	5.84506e+06	2.50532e+06	4387175	6.01995e+06	5894098	6.37086e+06	4.60056e+06	5.67365e+06	4.64064e+06
F8VRZ4	Tubulin alpha-1A chain (Fragment) OS=Homo sapiens OX=9606 GN=TUBA1A PE=3 SV=1	8734200	4.94699e+06	4.90737e+06	4.83194e+06	3.2185e+06	4.95507e+06	6.9051e+06	5.79614e+06	4620789	5809821	3.88943e+06	4909196	4.90335e+06	9.01378e+06	5.30245e+06	5.84506e+06	2.50532e+06	4387175	6.01995e+06	5894098	6.37086e+06	4.60056e+06	5.67365e+06	4.64064e+06
F5H5D3	Tubulin alpha chain OS=Homo sapiens OX=9606 GN=TUBA1C PE=1 SV=1	8734200	4.94699e+06	4.90737e+06	4.83194e+06	3.2185e+06	4.95507e+06	6.9051e+06	5.79614e+06	4620789	5809821	3.88943e+06	4909196	4.90335e+06	9.01378e+06	5.30245e+06	5.84506e+06	2.50532e+06	4387175	6.01995e+06	5894098	6.37086e+06	4.60056e+06	5.67365e+06	4.64064e+06
Q71U36	Tubulin alpha-1A chain OS=Homo sapiens OX=9606 GN=TUBA1A PE=1 SV=1	8734200	4.94699e+06	4.90737e+06	4.83194e+06	3.2185e+06	4.95507e+06	6.9051e+06	5.79614e+06	4620789	5809821	3.88943e+06	4909196	4.90335e+06	9.01378e+06	5.30245e+06	5.84506e+06	2.50532e+06	4387175	6.01995e+06	5894098	6.37086e+06	4.60056e+06	5.67365e+06	4.64064e+06
Q71U36-2	Isoform 2 of Tubulin alpha-1A chain OS=Homo sapiens OX=9606 GN=TUBA1A	8734200	4.94699e+06	4.90737e+06	4.83194e+06	3.2185e+06	4.95507e+06	6.9051e+06	5.79614e+06	4620789	5809821	3.88943e+06	4909196	4.90335e+06	9.01378e+06	5.30245e+06	5.84506e+06	2.50532e+06	4387175	6.01995e+06	5894098	6.37086e+06	4.60056e+06	5.67365e+06	4.64064e+06
F8VS66	Tubulin alpha-1C chain OS=Homo sapiens OX=9606 GN=TUBA1C PE=4 SV=1	8734200	4.94699e+06	4.90737e+06	4.83194e+06	3.2185e+06	4.95507e+06	6.9051e+06	5.79614e+06	4620789	5809821	3.88943e+06	4909196	4.90335e+06	9.01378e+06	5.30245e+06	5.84506e+06	2.50532e+06	4387175	6.01995e+06	5894098	6.37086e+06	4.60056e+06	5.67365e+06	4.64064e+06
A0A1W2PQM2	Tubulin alpha-1C chain OS=Homo sapiens OX=9606 GN=TUBA1C PE=1 SV=1	8734200	4.94699e+06	4.90737e+06	4.83194e+06	3.2185e+06	4.95507e+06	6.9051e+06	5.79614e+06	4620789	5809821	3.88943e+06	4909196	4.90335e+06	9.01378e+06	5.30245e+06	5.84506e+06	2.50532e+06	4387175	6.01995e+06	5894098	6.37086e+06	4.60056e+06	5.67365e+06	4.64064e+06
Q8N257	Histone H2B type 3-B OS=Homo sapiens OX=9606 GN=HIST3H2BB PE=1 SV=3	3.16519e+06	2.7864e+06	1.25207e+06	2339289	1924725	2283341	2.52399e+06	2278704	2.0191e+06	2.17387e+06	2.32126e+06	2211232	2.32473e+06	1.92941e+06	1.57253e+06	2.8174e+06	1.49542e+06	3.06188e+06	2.66018e+06	2.13687e+06	40036088	44469944	17585988	11031530
P58876	Histone H2B type 1-D OS=Homo sapiens OX=9606 GN=HIST1H2BD PE=1 SV=2	3.16519e+06	2.7864e+06	1.25207e+06	2339289	1924725	2283341	2.52399e+06	2278704	2.0191e+06	2.17387e+06	2.32126e+06	2211232	2.32473e+06	1.92941e+06	1.57253e+06	2.8174e+06	1.49542e+06	3.06188e+06	2.66018e+06	2.13687e+06	40036088	44469944	17585988	11031530
Q96A08	Histone H2B type 1-A OS=Homo sapiens OX=9606 GN=HIST1H2BA PE=1 SV=3	3.16519e+06	2.7864e+06	1.25207e+06	2339289	1924725	2283341	2.52399e+06	2278704	2.0191e+06	2.17387e+06	2.32126e+06	2211232	2.32473e+06	1.92941e+06	1.57253e+06	2.8174e+06	1.49542e+06	3.06188e+06	2.66018e+06	2.13687e+06	40036088	44469944	17585988	11031530
Q16778	Histone H2B type 2-E OS=Homo sapiens OX=9606 GN=HIST2H2BE PE=1 SV=3	3.16519e+06	2.7864e+06	1.25207e+06	2339289	1924725	2283341	2.52399e+06	2278704	2.0191e+06	2.17387e+06	2.32126e+06	2211232	2.32473e+06	1.92941e+06	1.57253e+06	2.8174e+06	1.49542e+06	3.06188e+06	2.66018e+06	2.13687e+06	40036088	44469944	17585988	11031530
O60814	Histone H2B type 1-K OS=Homo sapiens OX=9606 GN=HIST1H2BK PE=1 SV=3	3.16519e+06	2.7864e+06	1.25207e+06	2339289	1924725	2283341	2.52399e+06	2278704	2.0191e+06	2.17387e+06	2.32126e+06	2211232	2.32473e+06	1.92941e+06	1.57253e+06	2.8174e+06	1.49542e+06	3.06188e+06	2.66018e+06	2.13687e+06	40036088	44469944	17585988	11031530
P57053	Histone H2B type F-S OS=Homo sapiens OX=9606 GN=H2BFS PE=1 SV=2	3.16519e+06	2.7864e+06	1.25207e+06	2339289	1924725	2283341	2.52399e+06	2278704	2.0191e+06	2.17387e+06	2.32126e+06	2211232	2.32473e+06	1.92941e+06	1.57253e+06	2.8174e+06	1.49542e+06	3.06188e+06	2.66018e+06	2.13687e+06	40036088	44469944	17585988	11031530
Q99877	Histone H2B type 1-N OS=Homo sapiens OX=9606 GN=HIST1H2BN PE=1 SV=3	3.16519e+06	2.7864e+06	1.25207e+06	2339289	1924725	2283341	2.52399e+06	2278704	2.0191e+06	2.17387e+06	2.32126e+06	2211232	2.32473e+06	1.92941e+06	1.57253e+06	2.8174e+06	1.49542e+06	3.06188e+06	2.66018e+06	2.13687e+06	40036088	44469944	17585988	11031530
Q5QNW6-2	Isoform 2 of Histone H2B type 2-F OS=Homo sapiens OX=9606 GN=HIST2H2BF	3.16519e+06	2.7864e+06	1.25207e+06	2339289	1924725	2283341	2.52399e+06	2278704	2.0191e+06	2.17387e+06	2.32126e+06	2211232	2.32473e+06	1.92941e+06	1.57253e+06	2.8174e+06	1.49542e+06	3.06188e+06	2.66018e+06	2.13687e+06	40036088	44469944	17585988	11031530
Q99880	Histone H2B type 1-L OS=Homo sapiens OX=9606 GN=HIST1H2BL PE=1 SV=3	3.16519e+06	2.7864e+06	1.25207e+06	2339289	1924725	2283341	2.52399e+06	2278704	2.0191e+06	2.17387e+06	2.32126e+06	2211232	2.32473e+06	1.92941e+06	1.57253e+06	2.8174e+06	1.49542e+06	3.06188e+06	2.66018e+06	2.13687e+06	40036088	44469944	17585988	11031530
Q93079	Histone H2B type 1-H OS=Homo sapiens OX=9606 GN=HIST1H2BH PE=1 SV=3	3.16519e+06	2.7864e+06	1.25207e+06	2339289	1924725	2283341	2.52399e+06	2278704	2.0191e+06	2.17387e+06	2.32126e+06	2211232	2.32473e+06	1.92941e+06	1.57253e+06	2.8174e+06	1.49542e+06	3.06188e+06	2.66018e+06	2.13687e+06	40036088	44469944	17585988	11031530
Q99879	Histone H2B type 1-M OS=Homo sapiens OX=9606 GN=HIST1H2BM PE=1 SV=3	3.16519e+06	2.7864e+06	1.25207e+06	2339289	1924725	2283341	2.52399e+06	2278704	2.0191e+06	2.17387e+06	2.32126e+06	2211232	2.32473e+06	1.92941e+06	1.57253e+06	2.8174e+06	1.49542e+06	3.06188e+06	2.66018e+06	2.13687e+06	40036088	44469944	17585988	11031530
P33778	Histone H2B type 1-B OS=Homo sapiens OX=9606 GN=HIST1H2BB PE=1 SV=2	3.16519e+06	2.7864e+06	1.25207e+06	2339289	1924725	2283341	2.52399e+06	2278704	2.0191e+06	2.17387e+06	2.32126e+06	2211232	2.32473e+06	1.92941e+06	1.57253e+06	2.8174e+06	1.49542e+06	3.06188e+06	2.66018e+06	2.13687e+06	40036088	44469944	17585988	11031530
P62807	Histone H2B type 1-C/E/F/G/I OS=Homo sapiens OX=9606 GN=HIST1H2BC PE=1 SV=4	3.16519e+06	2.7864e+06	1.25207e+06	2339289	1924725	2283341	2.52399e+06	2278704	2.0191e+06	2.17387e+06	2.32126e+06	2211232	2.32473e+06	1.92941e+06	1.57253e+06	2.8174e+06	1.49542e+06	3.06188e+06	2.66018e+06	2.13687e+06	40036088	44469944	17585988	11031530
P23527	Histone H2B type 1-O OS=Homo sapiens OX=9606 GN=HIST1H2BO PE=1 SV=3	3.16519e+06	2.7864e+06	1.25207e+06	2339289	1924725	2283341	2.52399e+06	2278704	2.0191e+06	2.17387e+06	2.32126e+06	2211232	2.32473e+06	1.92941e+06	1.57253e+06	2.8174e+06	1.49542e+06	3.06188e+06	2.66018e+06	2.13687e+06	40036088	44469944	17585988	11031530
P06899	Histone H2B type 1-J OS=Homo sapiens OX=9606 GN=HIST1H2BJ PE=1 SV=3	3.16519e+06	2.7864e+06	1.25207e+06	2339289	1924725	2283341	2.52399e+06	2278704	2.0191e+06	2.17387e+06	2.32126e+06	2211232	2.32473e+06	1.92941e+06	1.57253e+06	2.8174e+06	1.49542e+06	3.06188e+06	2.66018e+06	2.13687e+06	40036088	44469944	17585988	11031530
U3KQK0	Histone H2B OS=Homo sapiens OX=9606 GN=HIST1H2BN PE=1 SV=1	3.16519e+06	2.7864e+06	1.25207e+06	2339289	1924725	2283341	2.52399e+06	2278704	2.0191e+06	2.17387e+06	2.32126e+06	2211232	2.32473e+06	1.92941e+06	1.57253e+06	2.8174e+06	1.49542e+06	3.06188e+06	2.66018e+06	2.13687e+06	40036088	44469944	17585988	11031530
Q5QNW6	Histone H2B type 2-F OS=Homo sapiens OX=9606 GN=HIST2H2BF PE=1 SV=3	3.16519e+06	2.7864e+06	1.25207e+06	2339289	1924725	2283341	2.52399e+06	2278704	2.0191e+06	2.17387e+06	2.32126e+06	2211232	2.32473e+06	1.92941e+06	1.57253e+06	2.8174e+06	1.49542e+06	3.06188e+06	2.66018e+06	2.13687e+06	40036088	44469944	17585988	11031530
P23246	Splicing factor, proline- and glutamine-rich OS=Homo sapiens OX=9606 GN=SFPQ PE=1 SV=2	622221	543906	556679										514377	1.60281e+06	161409	944168	319056		541072	491224	1.34847e+06		879671	1.02103e+06
Q92599-2	Isoform 2 of Septin-8 OS=Homo sapiens OX=9606 GN=SEPT8	5.44131e+06	6.40759e+06	4.96075e+06	5373320	3.18149e+06	6.40813e+06	6986877	6.8648e+06	3.45897e+06	4.90349e+06	6.81842e+06	4316977	3.17079e+06	7822070	1.64502e+06	6.47637e+06	394020	4637409	6.53404e+06	2.76457e+06	3.93968e+06	2.3328e+06	3.84157e+06	2.2375e+06
C9JV02	Septin-8 (Fragment) OS=Homo sapiens OX=9606 GN=SEPT8 PE=1 SV=1	5.44131e+06	6.40759e+06	4.96075e+06	5373320	3.18149e+06	6.40813e+06	6986877	6.8648e+06	3.45897e+06	4.90349e+06	6.81842e+06	4316977	3.17079e+06	7822070	1.64502e+06	6.47637e+06	394020	4637409	6.53404e+06	2.76457e+06	3.93968e+06	2.3328e+06	3.84157e+06	2.2375e+06
Q14141-2	Isoform I of Septin-6 OS=Homo sapiens OX=9606 GN=SEPT6	5.44131e+06	6.40759e+06	4.96075e+06	5373320	3.18149e+06	6.40813e+06	6986877	6.8648e+06	3.45897e+06	4.90349e+06	6.81842e+06	4316977	3.17079e+06	7822070	1.64502e+06	6.47637e+06	394020	4637409	6.53404e+06	2.76457e+06	3.93968e+06	2.3328e+06	3.84157e+06	2.2375e+06
Q9NVA2-2	Isoform 2 of Septin-11 OS=Homo sapiens OX=9606 GN=SEPT11	5.44131e+06	6.40759e+06	4.96075e+06	5373320	3.18149e+06	6.40813e+06	6986877	6.8648e+06	3.45897e+06	4.90349e+06	6.81842e+06	4316977	3.17079e+06	7822070	1.64502e+06	6.47637e+06	394020	4637409	6.53404e+06	2.76457e+06	3.93968e+06	2.3328e+06	3.84157e+06	2.2375e+06
A6NFQ9	Septin-8 OS=Homo sapiens OX=9606 GN=SEPT8 PE=1 SV=1	5.44131e+06	6.40759e+06	4.96075e+06	5373320	3.18149e+06	6.40813e+06	6986877	6.8648e+06	3.45897e+06	4.90349e+06	6.81842e+06	4316977	3.17079e+06	7822070	1.64502e+06	6.47637e+06	394020	4637409	6.53404e+06	2.76457e+06	3.93968e+06	2.3328e+06	3.84157e+06	2.2375e+06
F8W8I8	Septin-8 OS=Homo sapiens OX=9606 GN=SEPT8 PE=1 SV=1	5.44131e+06	6.40759e+06	4.96075e+06	5373320	3.18149e+06	6.40813e+06	6986877	6.8648e+06	3.45897e+06	4.90349e+06	6.81842e+06	4316977	3.17079e+06	7822070	1.64502e+06	6.47637e+06	394020	4637409	6.53404e+06	2.76457e+06	3.93968e+06	2.3328e+06	3.84157e+06	2.2375e+06
Q92599	Septin-8 OS=Homo sapiens OX=9606 GN=SEPT8 PE=1 SV=4	5.44131e+06	6.40759e+06	4.96075e+06	5373320	3.18149e+06	6.40813e+06	6986877	6.8648e+06	3.45897e+06	4.90349e+06	6.81842e+06	4316977	3.17079e+06	7822070	1.64502e+06	6.47637e+06	394020	4637409	6.53404e+06	2.76457e+06	3.93968e+06	2.3328e+06	3.84157e+06	2.2375e+06
Q14141-3	Isoform IV of Septin-6 OS=Homo sapiens OX=9606 GN=SEPT6	5.44131e+06	6.40759e+06	4.96075e+06	5373320	3.18149e+06	6.40813e+06	6986877	6.8648e+06	3.45897e+06	4.90349e+06	6.81842e+06	4316977	3.17079e+06	7822070	1.64502e+06	6.47637e+06	394020	4637409	6.53404e+06	2.76457e+06	3.93968e+06	2.3328e+06	3.84157e+06	2.2375e+06
Q9NVA2	Septin-11 OS=Homo sapiens OX=9606 GN=SEPT11 PE=1 SV=3	5.44131e+06	6.40759e+06	4.96075e+06	5373320	3.18149e+06	6.40813e+06	6986877	6.8648e+06	3.45897e+06	4.90349e+06	6.81842e+06	4316977	3.17079e+06	7822070	1.64502e+06	6.47637e+06	394020	4637409	6.53404e+06	2.76457e+06	3.93968e+06	2.3328e+06	3.84157e+06	2.2375e+06
Q14141	Septin-6 OS=Homo sapiens OX=9606 GN=SEPT6 PE=1 SV=4	5.44131e+06	6.40759e+06	4.96075e+06	5373320	3.18149e+06	6.40813e+06	6986877	6.8648e+06	3.45897e+06	4.90349e+06	6.81842e+06	4316977	3.17079e+06	7822070	1.64502e+06	6.47637e+06	394020	4637409	6.53404e+06	2.76457e+06	3.93968e+06	2.3328e+06	3.84157e+06	2.2375e+06
D6RGI3	Septin 11, isoform CRA_b OS=Homo sapiens OX=9606 GN=SEPT11 PE=1 SV=1	5.44131e+06	6.40759e+06	4.96075e+06	5373320	3.18149e+06	6.40813e+06	6986877	6.8648e+06	3.45897e+06	4.90349e+06	6.81842e+06	4316977	3.17079e+06	7822070	1.64502e+06	6.47637e+06	394020	4637409	6.53404e+06	2.76457e+06	3.93968e+06	2.3328e+06	3.84157e+06	2.2375e+06
A6NMH6	Septin-8 OS=Homo sapiens OX=9606 GN=SEPT8 PE=1 SV=1	5.44131e+06	6.40759e+06	4.96075e+06	5373320	3.18149e+06	6.40813e+06	6986877	6.8648e+06	3.45897e+06	4.90349e+06	6.81842e+06	4316977	3.17079e+06	7822070	1.64502e+06	6.47637e+06	394020	4637409	6.53404e+06	2.76457e+06	3.93968e+06	2.3328e+06	3.84157e+06	2.2375e+06
Q92599-3	Isoform 3 of Septin-8 OS=Homo sapiens OX=9606 GN=SEPT8	5.44131e+06	6.40759e+06	4.96075e+06	5373320	3.18149e+06	6.40813e+06	6986877	6.8648e+06	3.45897e+06	4.90349e+06	6.81842e+06	4316977	3.17079e+06	7822070	1.64502e+06	6.47637e+06	394020	4637409	6.53404e+06	2.76457e+06	3.93968e+06	2.3328e+06	3.84157e+06	2.2375e+06
Q14141-4	Isoform V of Septin-6 OS=Homo sapiens OX=9606 GN=SEPT6	5.44131e+06	6.40759e+06	4.96075e+06	5373320	3.18149e+06	6.40813e+06	6986877	6.8648e+06	3.45897e+06	4.90349e+06	6.81842e+06	4316977	3.17079e+06	7822070	1.64502e+06	6.47637e+06	394020	4637409	6.53404e+06	2.76457e+06	3.93968e+06	2.3328e+06	3.84157e+06	2.2375e+06
Q92599-4	Isoform 4 of Septin-8 OS=Homo sapiens OX=9606 GN=SEPT8	5.44131e+06	6.40759e+06	4.96075e+06	5373320	3.18149e+06	6.40813e+06	6986877	6.8648e+06	3.45897e+06	4.90349e+06	6.81842e+06	4316977	3.17079e+06	7822070	1.64502e+06	6.47637e+06	394020	4637409	6.53404e+06	2.76457e+06	3.93968e+06	2.3328e+06	3.84157e+06	2.2375e+06
A0A087X142	Septin-8 OS=Homo sapiens OX=9606 GN=SEPT8 PE=1 SV=1	5.44131e+06	6.40759e+06	4.96075e+06	5373320	3.18149e+06	6.40813e+06	6986877	6.8648e+06	3.45897e+06	4.90349e+06	6.81842e+06	4316977	3.17079e+06	7822070	1.64502e+06	6.47637e+06	394020	4637409	6.53404e+06	2.76457e+06	3.93968e+06	2.3328e+06	3.84157e+06	2.2375e+06
D6RDU5	Septin-11 (Fragment) OS=Homo sapiens OX=9606 GN=SEPT11 PE=1 SV=1	5.44131e+06	6.40759e+06	4.96075e+06	5373320	3.18149e+06	6.40813e+06	6986877	6.8648e+06	3.45897e+06	4.90349e+06	6.81842e+06	4316977	3.17079e+06	7822070	1.64502e+06	6.47637e+06	394020	4637409	6.53404e+06	2.76457e+06	3.93968e+06	2.3328e+06	3.84157e+06	2.2375e+06
D6RER5	Septin-11 OS=Homo sapiens OX=9606 GN=SEPT11 PE=1 SV=1	5.44131e+06	6.40759e+06	4.96075e+06	5373320	3.18149e+06	6.40813e+06	6986877	6.8648e+06	3.45897e+06	4.90349e+06	6.81842e+06	4316977	3.17079e+06	7822070	1.64502e+06	6.47637e+06	394020	4637409	6.53404e+06	2.76457e+06	3.93968e+06	2.3328e+06	3.84157e+06	2.2375e+06
B1AMS2	Septin 6, isoform CRA_b OS=Homo sapiens OX=9606 GN=SEPT6 PE=1 SV=1	5.44131e+06	6.40759e+06	4.96075e+06	5373320	3.18149e+06	6.40813e+06	6986877	6.8648e+06	3.45897e+06	4.90349e+06	6.81842e+06	4316977	3.17079e+06	7822070	1.64502e+06	6.47637e+06	394020	4637409	6.53404e+06	2.76457e+06	3.93968e+06	2.3328e+06	3.84157e+06	2.2375e+06
H3BNC1	RNA-binding motif protein, X chromosome OS=Homo sapiens OX=9606 GN=RBMX PE=1 SV=1		312056	227888	94366.5	206633	140731	338507	191953	210410	259381	508301	382590	12508889	9904108	4.34614e+06	3500828	730438	2.37129e+06	14835861	6255977	12012946	2.25133e+06	2.60106e+06	1.58794e+06
P04406	Glyceraldehyde-3-phosphate dehydrogenase OS=Homo sapiens OX=9606 GN=GAPDH PE=1 SV=3	3.94357e+06	1.0927e+06	193106	94629.5	562564		715738	701181	277359	752601	1.25102e+06	722433	572483	2443352		488382	208110	621499	540268	654741	1.53029e+06	669893	821494	833012
F6QYI9	Spliceosome RNA helicase DDX39B (Fragment) OS=Homo sapiens OX=9606 GN=DDX39B PE=1 SV=1	795090	524555	801693	303471	460108	312973	1.29619e+06	1175567	367095	991300	1.29737e+06	738575	276307	1.58406e+06		372654		342085	393140	505313	743144	213730	307798
K7ENP6	ATP-dependent RNA helicase DDX39A (Fragment) OS=Homo sapiens OX=9606 GN=DDX39A PE=1 SV=1	795090	524555	801693	303471	460108	312973	1.29619e+06	1175567	367095	991300	1.29737e+06	738575	276307	1.58406e+06		372654		342085	393140	505313	743144	213730	307798
F6U6E2	Spliceosome RNA helicase DDX39B (Fragment) OS=Homo sapiens OX=9606 GN=DDX39B PE=1 SV=1	795090	524555	801693	303471	460108	312973	1.29619e+06	1175567	367095	991300	1.29737e+06	738575	276307	1.58406e+06		372654		342085	393140	505313	743144	213730	307798
K7EPJ3	ATP-dependent RNA helicase DDX39A (Fragment) OS=Homo sapiens OX=9606 GN=DDX39A PE=1 SV=1	795090	524555	801693	303471	460108	312973	1.29619e+06	1175567	367095	991300	1.29737e+06	738575	276307	1.58406e+06		372654		342085	393140	505313	743144	213730	307798
A0A0G2JJL7	Spliceosome RNA helicase DDX39B (Fragment) OS=Homo sapiens OX=9606 GN=DDX39B PE=1 SV=1	795090	524555	801693	303471	460108	312973	1.29619e+06	1175567	367095	991300	1.29737e+06	738575	276307	1.58406e+06		372654		342085	393140	505313	743144	213730	307798
Q13838-2	Isoform 2 of Spliceosome RNA helicase DDX39B OS=Homo sapiens OX=9606 GN=DDX39B	795090	524555	801693	303471	460108	312973	1.29619e+06	1175567	367095	991300	1.29737e+06	738575	276307	1.58406e+06		372654		342085	393140	505313	743144	213730	307798
F6R6M7	Spliceosome RNA helicase DDX39B (Fragment) OS=Homo sapiens OX=9606 GN=DDX39B PE=1 SV=1	795090	524555	801693	303471	460108	312973	1.29619e+06	1175567	367095	991300	1.29737e+06	738575	276307	1.58406e+06		372654		342085	393140	505313	743144	213730	307798
F6WLT2	Spliceosome RNA helicase DDX39B (Fragment) OS=Homo sapiens OX=9606 GN=DDX39B PE=1 SV=1	795090	524555	801693	303471	460108	312973	1.29619e+06	1175567	367095	991300	1.29737e+06	738575	276307	1.58406e+06		372654		342085	393140	505313	743144	213730	307798
F6S2B7	Spliceosome RNA helicase DDX39B (Fragment) OS=Homo sapiens OX=9606 GN=DDX39B PE=1 SV=1	795090	524555	801693	303471	460108	312973	1.29619e+06	1175567	367095	991300	1.29737e+06	738575	276307	1.58406e+06		372654		342085	393140	505313	743144	213730	307798
K7EL56	ATP-dependent RNA helicase DDX39A (Fragment) OS=Homo sapiens OX=9606 GN=DDX39A PE=1 SV=1	795090	524555	801693	303471	460108	312973	1.29619e+06	1175567	367095	991300	1.29737e+06	738575	276307	1.58406e+06		372654		342085	393140	505313	743144	213730	307798
O00148-3	Isoform 3 of ATP-dependent RNA helicase DDX39A OS=Homo sapiens OX=9606 GN=DDX39A	795090	524555	801693	303471	460108	312973	1.29619e+06	1175567	367095	991300	1.29737e+06	738575	276307	1.58406e+06		372654		342085	393140	505313	743144	213730	307798
Q5STU3	Spliceosome RNA helicase DDX39B OS=Homo sapiens OX=9606 GN=DDX39B PE=1 SV=2	795090	524555	801693	303471	460108	312973	1.29619e+06	1175567	367095	991300	1.29737e+06	738575	276307	1.58406e+06		372654		342085	393140	505313	743144	213730	307798
Q13838	Spliceosome RNA helicase DDX39B OS=Homo sapiens OX=9606 GN=DDX39B PE=1 SV=1	795090	524555	801693	303471	460108	312973	1.29619e+06	1175567	367095	991300	1.29737e+06	738575	276307	1.58406e+06		372654		342085	393140	505313	743144	213730	307798
O00148-2	Isoform 2 of ATP-dependent RNA helicase DDX39A OS=Homo sapiens OX=9606 GN=DDX39A	795090	524555	801693	303471	460108	312973	1.29619e+06	1175567	367095	991300	1.29737e+06	738575	276307	1.58406e+06		372654		342085	393140	505313	743144	213730	307798
K7EIL8	ATP-dependent RNA helicase DDX39A (Fragment) OS=Homo sapiens OX=9606 GN=DDX39A PE=1 SV=1	795090	524555	801693	303471	460108	312973	1.29619e+06	1175567	367095	991300	1.29737e+06	738575	276307	1.58406e+06		372654		342085	393140	505313	743144	213730	307798
K7EQN7	ATP-dependent RNA helicase DDX39A (Fragment) OS=Homo sapiens OX=9606 GN=DDX39A PE=1 SV=1	795090	524555	801693	303471	460108	312973	1.29619e+06	1175567	367095	991300	1.29737e+06	738575	276307	1.58406e+06		372654		342085	393140	505313	743144	213730	307798
A0A0G2JHN7	Spliceosome RNA helicase DDX39B (Fragment) OS=Homo sapiens OX=9606 GN=DDX39B PE=1 SV=4	795090	524555	801693	303471	460108	312973	1.29619e+06	1175567	367095	991300	1.29737e+06	738575	276307	1.58406e+06		372654		342085	393140	505313	743144	213730	307798
F6TRA5	Spliceosome RNA helicase DDX39B (Fragment) OS=Homo sapiens OX=9606 GN=DDX39B PE=1 SV=1	795090	524555	801693	303471	460108	312973	1.29619e+06	1175567	367095	991300	1.29737e+06	738575	276307	1.58406e+06		372654		342085	393140	505313	743144	213730	307798
O00148	ATP-dependent RNA helicase DDX39A OS=Homo sapiens OX=9606 GN=DDX39A PE=1 SV=2	795090	524555	801693	303471	460108	312973	1.29619e+06	1175567	367095	991300	1.29737e+06	738575	276307	1.58406e+06		372654		342085	393140	505313	743144	213730	307798
F6SXL5	Spliceosome RNA helicase DDX39B (Fragment) OS=Homo sapiens OX=9606 GN=DDX39B PE=1 SV=1	795090	524555	801693	303471	460108	312973	1.29619e+06	1175567	367095	991300	1.29737e+06	738575	276307	1.58406e+06		372654		342085	393140	505313	743144	213730	307798
K7EN69	ATP-dependent RNA helicase DDX39A (Fragment) OS=Homo sapiens OX=9606 GN=DDX39A PE=1 SV=1	795090	524555	801693	303471	460108	312973	1.29619e+06	1175567	367095	991300	1.29737e+06	738575	276307	1.58406e+06		372654		342085	393140	505313	743144	213730	307798
F6S4E6	Spliceosome RNA helicase DDX39B (Fragment) OS=Homo sapiens OX=9606 GN=DDX39B PE=1 SV=1	795090	524555	801693	303471	460108	312973	1.29619e+06	1175567	367095	991300	1.29737e+06	738575	276307	1.58406e+06		372654		342085	393140	505313	743144	213730	307798
A0A0A0MT12	Spliceosome RNA helicase DDX39B (Fragment) OS=Homo sapiens OX=9606 GN=DDX39B PE=1 SV=6	795090	524555	801693	303471	460108	312973	1.29619e+06	1175567	367095	991300	1.29737e+06	738575	276307	1.58406e+06		372654		342085	393140	505313	743144	213730	307798
A0A140TA69	Keratin, type I cuticular Ha4 OS=Homo sapiens OX=9606 GN=KRT34 PE=3 SV=1													187199							2.2035e+06
O76011	Keratin, type I cuticular Ha4 OS=Homo sapiens OX=9606 GN=KRT34 PE=1 SV=2													187199							2.2035e+06
A0A140TA62	Uncharacterized protein OS=Homo sapiens OX=9606 GN=LOC100653049 PE=3 SV=2													187199							2.2035e+06
P06576	ATP synthase subunit beta, mitochondrial OS=Homo sapiens OX=9606 GN=ATP5F1B PE=1 SV=3	352198	364214	253755	292055	299144	331019	336272	353554	290867	286641	240445	277562				3.6521e+06	206773	310907
H0YH81	ATP synthase subunit beta (Fragment) OS=Homo sapiens OX=9606 GN=ATP5F1B PE=1 SV=1	352198	364214	253755	292055	299144	331019	336272	353554	290867	286641	240445	277562				3.6521e+06	206773	310907
F8W079	ATP synthase F1 subunit beta (Fragment) OS=Homo sapiens OX=9606 GN=ATP5F1B PE=1 SV=1	352198	364214	253755	292055	299144	331019	336272	353554	290867	286641	240445	277562				3.6521e+06	206773	310907
Q8N684	Cleavage and polyadenylation specificity factor subunit 7 OS=Homo sapiens OX=9606 GN=CPSF7 PE=1 SV=1	177910						202820						777477	1.87074e+06					875600	589592	1.40109e+06
Q8N684-3	Isoform 3 of Cleavage and polyadenylation specificity factor subunit 7 OS=Homo sapiens OX=9606 GN=CPSF7	177910						202820						777477	1.87074e+06					875600	589592	1.40109e+06
F5H047	Cleavage and polyadenylation-specificity factor subunit 7 (Fragment) OS=Homo sapiens OX=9606 GN=CPSF7 PE=1 SV=1	177910						202820						777477	1.87074e+06					875600	589592	1.40109e+06
J3QT54	Cleavage and polyadenylation-specificity factor subunit 7 (Fragment) OS=Homo sapiens OX=9606 GN=CPSF7 PE=1 SV=8	177910						202820						777477	1.87074e+06					875600	589592	1.40109e+06
F5H669	Cleavage and polyadenylation-specificity factor subunit 7 (Fragment) OS=Homo sapiens OX=9606 GN=CPSF7 PE=1 SV=1	177910						202820						777477	1.87074e+06					875600	589592	1.40109e+06
Q8N684-2	Isoform 2 of Cleavage and polyadenylation specificity factor subunit 7 OS=Homo sapiens OX=9606 GN=CPSF7	177910						202820						777477	1.87074e+06					875600	589592	1.40109e+06
F5H6M0	Cleavage and polyadenylation-specificity factor subunit 7 (Fragment) OS=Homo sapiens OX=9606 GN=CPSF7 PE=1 SV=1	177910						202820						777477	1.87074e+06					875600	589592	1.40109e+06
A0A087X2D0	Serine/arginine-rich-splicing factor 3 OS=Homo sapiens OX=9606 GN=SRSF3 PE=1 SV=1											362599		2.53583e+06	2.87241e+06	1.24389e+06	551023		309547	1.91768e+06	1.21852e+06	275667		189149	205369
P84103-2	Isoform 2 of Serine/arginine-rich splicing factor 3 OS=Homo sapiens OX=9606 GN=SRSF3											362599		2.53583e+06	2.87241e+06	1.24389e+06	551023		309547	1.91768e+06	1.21852e+06	275667		189149	205369
P84103	Serine/arginine-rich splicing factor 3 OS=Homo sapiens OX=9606 GN=SRSF3 PE=1 SV=1											362599		2.53583e+06	2.87241e+06	1.24389e+06	551023		309547	1.91768e+06	1.21852e+06	275667		189149	205369
A0A0C4DH52	Constitutive coactivator of PPAR-gamma-like protein 1 (Fragment) OS=Homo sapiens OX=9606 GN=FAM120A PE=1 SV=1													3.05136e+06	757856	631346				527949	464202	2.77782e+06
F8W881	Constitutive coactivator of PPAR-gamma-like protein 2 OS=Homo sapiens OX=9606 GN=FAM120C PE=1 SV=2													3.05136e+06	757856	631346				527949	464202	2.77782e+06
Q9NX05	Constitutive coactivator of PPAR-gamma-like protein 2 OS=Homo sapiens OX=9606 GN=FAM120C PE=1 SV=3													3.05136e+06	757856	631346				527949	464202	2.77782e+06
O95968	Secretoglobin family 1D member 1 OS=Homo sapiens OX=9606 GN=SCGB1D1 PE=1 SV=1																						1.26819e+06	1.38691e+06	1.5415e+06
P59998	Actin-related protein 2/3 complex subunit 4 OS=Homo sapiens OX=9606 GN=ARPC4 PE=1 SV=3																						4382090
P59998-4	Isoform 4 of Actin-related protein 2/3 complex subunit 4 OS=Homo sapiens OX=9606 GN=ARPC4																						4382090
P59998-3	Isoform 3 of Actin-related protein 2/3 complex subunit 4 OS=Homo sapiens OX=9606 GN=ARPC4																						4382090
P19338	Nucleolin OS=Homo sapiens OX=9606 GN=NCL PE=1 SV=3	448841	242868	367937	214895	240296	34285.3	318197	325830	219673	452582	304580	249895	316785	399648	53109.5	336915	127090	197085	214428	330225	582939	279243	220860	205848
P14678	Small nuclear ribonucleoprotein-associated proteins B and B' OS=Homo sapiens OX=9606 GN=SNRPB PE=1 SV=2	817098	2.04078e+06	1.02468e+06	1522799	104420	1.15725e+06	1.81405e+06	1.94146e+06	552238	2.10872e+06	1.01633e+06	2100816	518129	3.17722e+06	1.34532e+06	825979		1.74422e+06	1.28231e+06	653437	398832		766536	753038
P63162-2	Isoform 2 of Small nuclear ribonucleoprotein-associated protein N OS=Homo sapiens OX=9606 GN=SNRPN	817098	2.04078e+06	1.02468e+06	1522799	104420	1.15725e+06	1.81405e+06	1.94146e+06	552238	2.10872e+06	1.01633e+06	2100816	518129	3.17722e+06	1.34532e+06	825979		1.74422e+06	1.28231e+06	653437	398832		766536	753038
P63162	Small nuclear ribonucleoprotein-associated protein N OS=Homo sapiens OX=9606 GN=SNRPN PE=1 SV=1	817098	2.04078e+06	1.02468e+06	1522799	104420	1.15725e+06	1.81405e+06	1.94146e+06	552238	2.10872e+06	1.01633e+06	2100816	518129	3.17722e+06	1.34532e+06	825979		1.74422e+06	1.28231e+06	653437	398832		766536	753038
P14678-2	Isoform SM-B of Small nuclear ribonucleoprotein-associated proteins B and B' OS=Homo sapiens OX=9606 GN=SNRPB	817098	2.04078e+06	1.02468e+06	1522799	104420	1.15725e+06	1.81405e+06	1.94146e+06	552238	2.10872e+06	1.01633e+06	2100816	518129	3.17722e+06	1.34532e+06	825979		1.74422e+06	1.28231e+06	653437	398832		766536	753038
J3QLE5	Small nuclear ribonucleoprotein-associated protein N (Fragment) OS=Homo sapiens OX=9606 GN=SNRPN PE=1 SV=1	817098	2.04078e+06	1.02468e+06	1522799	104420	1.15725e+06	1.81405e+06	1.94146e+06	552238	2.10872e+06	1.01633e+06	2100816	518129	3.17722e+06	1.34532e+06	825979		1.74422e+06	1.28231e+06	653437	398832		766536	753038
P14678-3	Isoform SM-B1 of Small nuclear ribonucleoprotein-associated proteins B and B' OS=Homo sapiens OX=9606 GN=SNRPB	817098	2.04078e+06	1.02468e+06	1522799	104420	1.15725e+06	1.81405e+06	1.94146e+06	552238	2.10872e+06	1.01633e+06	2100816	518129	3.17722e+06	1.34532e+06	825979		1.74422e+06	1.28231e+06	653437	398832		766536	753038
B2RXH8	Heterogeneous nuclear ribonucleoprotein C-like 2 OS=Homo sapiens OX=9606 GN=HNRNPCL2 PE=1 SV=1																			269189
A0A0G2JPF8	Heterogeneous nuclear ribonucleoprotein C-like 4 OS=Homo sapiens OX=9606 PE=4 SV=1																			269189
O60812	Heterogeneous nuclear ribonucleoprotein C-like 1 OS=Homo sapiens OX=9606 GN=HNRNPCL1 PE=1 SV=1																			269189
B7ZW38	Heterogeneous nuclear ribonucleoprotein C-like 3 OS=Homo sapiens OX=9606 GN=HNRNPCL3 PE=2 SV=1																			269189
A0A0G2JNQ3	Heterogeneous nuclear ribonucleoprotein C-like 2 OS=Homo sapiens OX=9606 GN=HNRNPCL2 PE=4 SV=1																			269189
Q08211	ATP-dependent RNA helicase A OS=Homo sapiens OX=9606 GN=DHX9 PE=1 SV=4								113652	92568.4	103764		70899.5	1.2698e+06	1347355	1.37241e+06	296309		97741.9	151402	129160	242114			191509
H0YA55	Serum albumin (Fragment) OS=Homo sapiens OX=9606 GN=ALB PE=1 SV=1	395284	75375.1		62923.8						214143		109766				54023.4					132059	3.11312e+06	2.67946e+06	3.25057e+06
D6RHD5	Serum albumin OS=Homo sapiens OX=9606 GN=ALB PE=1 SV=1	395284	75375.1		62923.8						214143		109766				54023.4					132059	3.11312e+06	2.67946e+06	3.25057e+06
K7ESE1	Keratin, type I cytoskeletal 17 (Fragment) OS=Homo sapiens OX=9606 GN=KRT17 PE=1 SV=1	1.99396e+06													256278										2.16268e+06
Q562R1	Beta-actin-like protein 2 OS=Homo sapiens OX=9606 GN=ACTBL2 PE=1 SV=2	4.34659e+06	2.86255e+06	2.76941e+06	2.47365e+06	2.38551e+06	531052	13669948	13825431	4.64434e+06	11511462	20318034	11860254	1.87031e+06	3154046	391589	10275556	819026	2.11682e+06	8571015	4.62287e+06	11508695	6.14559e+06	9241748	7.10718e+06
P08311	Cathepsin G OS=Homo sapiens OX=9606 GN=CTSG PE=1 SV=2																						465673	510780	489044
F5H1F2	Septin-10 (Fragment) OS=Homo sapiens OX=9606 GN=SEPT10 PE=1 SV=1	603733	743195	590057	646161	419923	728503	787034	578193	362571	515825	667855	413779	344833	766963	217479	644686	40086.4	485184	672517	323076	363831	245242	444873	277100
F5GYV2	Septin-10 (Fragment) OS=Homo sapiens OX=9606 GN=SEPT10 PE=1 SV=1	603733	743195	590057	646161	419923	728503	787034	578193	362571	515825	667855	413779	344833	766963	217479	644686	40086.4	485184	672517	323076	363831	245242	444873	277100
Q9P0V9	Septin-10 OS=Homo sapiens OX=9606 GN=SEPT10 PE=1 SV=2	603733	743195	590057	646161	419923	728503	787034	578193	362571	515825	667855	413779	344833	766963	217479	644686	40086.4	485184	672517	323076	363831	245242	444873	277100
Q9P0V9-2	Isoform 2 of Septin-10 OS=Homo sapiens OX=9606 GN=SEPT10	603733	743195	590057	646161	419923	728503	787034	578193	362571	515825	667855	413779	344833	766963	217479	644686	40086.4	485184	672517	323076	363831	245242	444873	277100
B5ME97	Septin 10, isoform CRA_c OS=Homo sapiens OX=9606 GN=SEPT10 PE=1 SV=2	603733	743195	590057	646161	419923	728503	787034	578193	362571	515825	667855	413779	344833	766963	217479	644686	40086.4	485184	672517	323076	363831	245242	444873	277100
E7EX04	Septin-10 OS=Homo sapiens OX=9606 GN=SEPT10 PE=1 SV=1	603733	743195	590057	646161	419923	728503	787034	578193	362571	515825	667855	413779	344833	766963	217479	644686	40086.4	485184	672517	323076	363831	245242	444873	277100
E7EW69	Septin-10 OS=Homo sapiens OX=9606 GN=SEPT10 PE=1 SV=1	603733	743195	590057	646161	419923	728503	787034	578193	362571	515825	667855	413779	344833	766963	217479	644686	40086.4	485184	672517	323076	363831	245242	444873	277100
Q9P0V9-3	Isoform 3 of Septin-10 OS=Homo sapiens OX=9606 GN=SEPT10	603733	743195	590057	646161	419923	728503	787034	578193	362571	515825	667855	413779	344833	766963	217479	644686	40086.4	485184	672517	323076	363831	245242	444873	277100
C9JRH2	Regulator of chromosome condensation (Fragment) OS=Homo sapiens OX=9606 GN=RCC1 PE=1 SV=1	1409066	1.427e+06	1.18663e+06	724516	654178	818509	1.13528e+06	681920	280132	1.00038e+06	1.0251e+06	580976	531295	1.70864e+06	249682	1.11398e+06	200213	966759	970441	668592	809531	621801	455203	354253
C9JQZ4	Regulator of chromosome condensation (Fragment) OS=Homo sapiens OX=9606 GN=RCC1 PE=1 SV=1	1409066	1.427e+06	1.18663e+06	724516	654178	818509	1.13528e+06	681920	280132	1.00038e+06	1.0251e+06	580976	531295	1.70864e+06	249682	1.11398e+06	200213	966759	970441	668592	809531	621801	455203	354253
C9J3R0	Regulator of chromosome condensation (Fragment) OS=Homo sapiens OX=9606 GN=RCC1 PE=1 SV=8	1409066	1.427e+06	1.18663e+06	724516	654178	818509	1.13528e+06	681920	280132	1.00038e+06	1.0251e+06	580976	531295	1.70864e+06	249682	1.11398e+06	200213	966759	970441	668592	809531	621801	455203	354253
C9JMJ4	Regulator of chromosome condensation (Fragment) OS=Homo sapiens OX=9606 GN=RCC1 PE=1 SV=1	1409066	1.427e+06	1.18663e+06	724516	654178	818509	1.13528e+06	681920	280132	1.00038e+06	1.0251e+06	580976	531295	1.70864e+06	249682	1.11398e+06	200213	966759	970441	668592	809531	621801	455203	354253
P62805	Histone H4 OS=Homo sapiens OX=9606 GN=HIST1H4A PE=1 SV=2	2942183	3.35361e+06	2.93031e+06	2.94565e+06	3.54995e+06	2915892	3.74671e+06	3.26779e+06	2.78952e+06	2.97267e+06	3216543	3.15045e+06	3.44663e+06	2690772	2.2779e+06	3192389	2.80284e+06	2.76948e+06	2.4144e+06	2.72367e+06	21466622	3.97961e+06	1.72035e+06	1.64567e+06
Q3SY84	Keratin, type II cytoskeletal 71 OS=Homo sapiens OX=9606 GN=KRT71 PE=1 SV=3												474230
Q86Y46-2	Isoform 2 of Keratin, type II cytoskeletal 73 OS=Homo sapiens OX=9606 GN=KRT73												474230
M0QX76	40S ribosomal protein S16 (Fragment) OS=Homo sapiens OX=9606 GN=RPS16 PE=1 SV=1	287522	248916	230652	186332	206137	174343	641305	499184	252100	482850	835861	454913	228175	485816	355772	542273	57337.8	451079	683232	576272	337740	167799	274003	461175
M0R3H0	40S ribosomal protein S16 OS=Homo sapiens OX=9606 GN=RPS16 PE=1 SV=1	287522	248916	230652	186332	206137	174343	641305	499184	252100	482850	835861	454913	228175	485816	355772	542273	57337.8	451079	683232	576272	337740	167799	274003	461175
M0R210	40S ribosomal protein S16 OS=Homo sapiens OX=9606 GN=RPS16 PE=1 SV=1	287522	248916	230652	186332	206137	174343	641305	499184	252100	482850	835861	454913	228175	485816	355772	542273	57337.8	451079	683232	576272	337740	167799	274003	461175
Q6IPX4	40S ribosomal protein S16 OS=Homo sapiens OX=9606 GN=RPS16 PE=1 SV=1	287522	248916	230652	186332	206137	174343	641305	499184	252100	482850	835861	454913	228175	485816	355772	542273	57337.8	451079	683232	576272	337740	167799	274003	461175
M0R1M5	40S ribosomal protein S16 (Fragment) OS=Homo sapiens OX=9606 GN=RPS16 PE=1 SV=1	287522	248916	230652	186332	206137	174343	641305	499184	252100	482850	835861	454913	228175	485816	355772	542273	57337.8	451079	683232	576272	337740	167799	274003	461175
P62249	40S ribosomal protein S16 OS=Homo sapiens OX=9606 GN=RPS16 PE=1 SV=2	287522	248916	230652	186332	206137	174343	641305	499184	252100	482850	835861	454913	228175	485816	355772	542273	57337.8	451079	683232	576272	337740	167799	274003	461175
Q9NXV6	CDKN2A-interacting protein OS=Homo sapiens OX=9606 GN=CDKN2AIP PE=1 SV=3													119948	176667		322270	67362.6	114251	180235		272452	361079	457537	554866
D6RGD2	CDKN2A-interacting protein OS=Homo sapiens OX=9606 GN=CDKN2AIP PE=1 SV=1													119948	176667		322270	67362.6	114251	180235		272452	361079	457537	554866
J3KNE1	CDKN2A-interacting protein OS=Homo sapiens OX=9606 GN=CDKN2AIP PE=1 SV=1													119948	176667		322270	67362.6	114251	180235		272452	361079	457537	554866
A0A087WZF5	GRIP1-associated protein 1 (Fragment) OS=Homo sapiens OX=9606 GN=GRIPAP1 PE=1 SV=1																					2.59467e+06
Q9H0D6-2	Isoform 2 of 5'-3' exoribonuclease 2 OS=Homo sapiens OX=9606 GN=XRN2													270195	352664		673873	137104	153954	157221	133725	568038	883985	1.21325e+06	1.54996e+06
Q9H0D6	5'-3' exoribonuclease 2 OS=Homo sapiens OX=9606 GN=XRN2 PE=1 SV=1													270195	352664		673873	137104	153954	157221	133725	568038	883985	1.21325e+06	1.54996e+06
Q58FF7	Putative heat shock protein HSP 90-beta-3 OS=Homo sapiens OX=9606 GN=HSP90AB3P PE=5 SV=1	660296	567543	574473	482070	920149		404857	926395	557097	938107	248234	684194
H0Y4Q3	Ran GTPase-activating protein 1 (Fragment) OS=Homo sapiens OX=9606 GN=RANGAP1 PE=1 SV=1	441071	211226	230850	95911.3	274112		172828	228785	159256	449436	99121.4	229917	40584.3	237377	106228	111508			123075	103150	177136	189827	195169	281719
P46060	Ran GTPase-activating protein 1 OS=Homo sapiens OX=9606 GN=RANGAP1 PE=1 SV=1	441071	211226	230850	95911.3	274112		172828	228785	159256	449436	99121.4	229917	40584.3	237377	106228	111508			123075	103150	177136	189827	195169	281719
H7C310	Septin-2 (Fragment) OS=Homo sapiens OX=9606 GN=SEPT2 PE=1 SV=1	2103866	2.05946e+06	1.02973e+06	1.53317e+06	880791	1.22945e+06	1.57531e+06	1.56935e+06	820874	1.20642e+06	1.81468e+06	1.2671e+06	1.09616e+06	2.59109e+06	334326	1.54368e+06	179276	1.40939e+06	2.68489e+06	1.31843e+06	1.26237e+06	576010	1.1527e+06	687532
Q9UKA9-3	Isoform 3 of Polypyrimidine tract-binding protein 2 OS=Homo sapiens OX=9606 GN=PTBP2													2.52188e+06	3.1688e+06	961396	2.20378e+06	606814	1623156	3.17222e+06	1.70311e+06	4340253	2.17699e+06	2.12855e+06	1.2759e+06
Q9UKA9-4	Isoform 4 of Polypyrimidine tract-binding protein 2 OS=Homo sapiens OX=9606 GN=PTBP2													2.52188e+06	3.1688e+06	961396	2.20378e+06	606814	1623156	3.17222e+06	1.70311e+06	4340253	2.17699e+06	2.12855e+06	1.2759e+06
Q9UKA9-2	Isoform 2 of Polypyrimidine tract-binding protein 2 OS=Homo sapiens OX=9606 GN=PTBP2													2.52188e+06	3.1688e+06	961396	2.20378e+06	606814	1623156	3.17222e+06	1.70311e+06	4340253	2.17699e+06	2.12855e+06	1.2759e+06
Q9UKA9-5	Isoform 5 of Polypyrimidine tract-binding protein 2 OS=Homo sapiens OX=9606 GN=PTBP2													2.52188e+06	3.1688e+06	961396	2.20378e+06	606814	1623156	3.17222e+06	1.70311e+06	4340253	2.17699e+06	2.12855e+06	1.2759e+06
Q9UKA9-6	Isoform 6 of Polypyrimidine tract-binding protein 2 OS=Homo sapiens OX=9606 GN=PTBP2													2.52188e+06	3.1688e+06	961396	2.20378e+06	606814	1623156	3.17222e+06	1.70311e+06	4340253	2.17699e+06	2.12855e+06	1.2759e+06
Q9UKA9	Polypyrimidine tract-binding protein 2 OS=Homo sapiens OX=9606 GN=PTBP2 PE=1 SV=1													2.52188e+06	3.1688e+06	961396	2.20378e+06	606814	1623156	3.17222e+06	1.70311e+06	4340253	2.17699e+06	2.12855e+06	1.2759e+06
H0YCJ7	40S ribosomal protein S3 (Fragment) OS=Homo sapiens OX=9606 GN=RPS3 PE=1 SV=1	521954	515733	258472	205266	182529	137612	725046	362809	199957	439134	573927	571518	454587	755634	343591	352970	34796.4	531752	1.04936e+06	360612	692029	101834	445569	246441
F2Z2S8	40S ribosomal protein S3 OS=Homo sapiens OX=9606 GN=RPS3 PE=1 SV=1	521954	515733	258472	205266	182529	137612	725046	362809	199957	439134	573927	571518	454587	755634	343591	352970	34796.4	531752	1.04936e+06	360612	692029	101834	445569	246441
H0YF32	40S ribosomal protein S3 (Fragment) OS=Homo sapiens OX=9606 GN=RPS3 PE=1 SV=1	521954	515733	258472	205266	182529	137612	725046	362809	199957	439134	573927	571518	454587	755634	343591	352970	34796.4	531752	1.04936e+06	360612	692029	101834	445569	246441
P23396-2	Isoform 2 of 40S ribosomal protein S3 OS=Homo sapiens OX=9606 GN=RPS3	521954	515733	258472	205266	182529	137612	725046	362809	199957	439134	573927	571518	454587	755634	343591	352970	34796.4	531752	1.04936e+06	360612	692029	101834	445569	246441
E9PL09	40S ribosomal protein S3 OS=Homo sapiens OX=9606 GN=RPS3 PE=1 SV=1	521954	515733	258472	205266	182529	137612	725046	362809	199957	439134	573927	571518	454587	755634	343591	352970	34796.4	531752	1.04936e+06	360612	692029	101834	445569	246441
P23396	40S ribosomal protein S3 OS=Homo sapiens OX=9606 GN=RPS3 PE=1 SV=2	521954	515733	258472	205266	182529	137612	725046	362809	199957	439134	573927	571518	454587	755634	343591	352970	34796.4	531752	1.04936e+06	360612	692029	101834	445569	246441
Q9UHD8-2	Isoform 2 of Septin-9 OS=Homo sapiens OX=9606 GN=SEPT9	2.0538e+06	2.25542e+06	2129772	1.7263e+06	1419634	2128542	875762	1.25827e+06	1.04587e+06	980038	592881	789282	1.33847e+06	2.23692e+06	683600	1.98182e+06	377388	860697	1.31916e+06	665096	1.31101e+06	1.02401e+06	1.60541e+06	1.56007e+06
K7EK18	Septin-9 (Fragment) OS=Homo sapiens OX=9606 GN=SEPT9 PE=1 SV=1	2.0538e+06	2.25542e+06	2129772	1.7263e+06	1419634	2128542	875762	1.25827e+06	1.04587e+06	980038	592881	789282	1.33847e+06	2.23692e+06	683600	1.98182e+06	377388	860697	1.31916e+06	665096	1.31101e+06	1.02401e+06	1.60541e+06	1.56007e+06
Q9UHD8-5	Isoform 5 of Septin-9 OS=Homo sapiens OX=9606 GN=SEPT9	2.0538e+06	2.25542e+06	2129772	1.7263e+06	1419634	2128542	875762	1.25827e+06	1.04587e+06	980038	592881	789282	1.33847e+06	2.23692e+06	683600	1.98182e+06	377388	860697	1.31916e+06	665096	1.31101e+06	1.02401e+06	1.60541e+06	1.56007e+06
Q9UHD8-8	Isoform 8 of Septin-9 OS=Homo sapiens OX=9606 GN=SEPT9	2.0538e+06	2.25542e+06	2129772	1.7263e+06	1419634	2128542	875762	1.25827e+06	1.04587e+06	980038	592881	789282	1.33847e+06	2.23692e+06	683600	1.98182e+06	377388	860697	1.31916e+06	665096	1.31101e+06	1.02401e+06	1.60541e+06	1.56007e+06
Q9UHD8-4	Isoform 4 of Septin-9 OS=Homo sapiens OX=9606 GN=SEPT9	2.0538e+06	2.25542e+06	2129772	1.7263e+06	1419634	2128542	875762	1.25827e+06	1.04587e+06	980038	592881	789282	1.33847e+06	2.23692e+06	683600	1.98182e+06	377388	860697	1.31916e+06	665096	1.31101e+06	1.02401e+06	1.60541e+06	1.56007e+06
Q9UHD8-9	Isoform 9 of Septin-9 OS=Homo sapiens OX=9606 GN=SEPT9	2.0538e+06	2.25542e+06	2129772	1.7263e+06	1419634	2128542	875762	1.25827e+06	1.04587e+06	980038	592881	789282	1.33847e+06	2.23692e+06	683600	1.98182e+06	377388	860697	1.31916e+06	665096	1.31101e+06	1.02401e+06	1.60541e+06	1.56007e+06
Q9UHD8-3	Isoform 3 of Septin-9 OS=Homo sapiens OX=9606 GN=SEPT9	2.0538e+06	2.25542e+06	2129772	1.7263e+06	1419634	2128542	875762	1.25827e+06	1.04587e+06	980038	592881	789282	1.33847e+06	2.23692e+06	683600	1.98182e+06	377388	860697	1.31916e+06	665096	1.31101e+06	1.02401e+06	1.60541e+06	1.56007e+06
K7EL40	Septin-9 (Fragment) OS=Homo sapiens OX=9606 GN=SEPT9 PE=1 SV=1	2.0538e+06	2.25542e+06	2129772	1.7263e+06	1419634	2128542	875762	1.25827e+06	1.04587e+06	980038	592881	789282	1.33847e+06	2.23692e+06	683600	1.98182e+06	377388	860697	1.31916e+06	665096	1.31101e+06	1.02401e+06	1.60541e+06	1.56007e+06
Q9UHD8	Septin-9 OS=Homo sapiens OX=9606 GN=SEPT9 PE=1 SV=2	2.0538e+06	2.25542e+06	2129772	1.7263e+06	1419634	2128542	875762	1.25827e+06	1.04587e+06	980038	592881	789282	1.33847e+06	2.23692e+06	683600	1.98182e+06	377388	860697	1.31916e+06	665096	1.31101e+06	1.02401e+06	1.60541e+06	1.56007e+06
Q9UHD8-7	Isoform 7 of Septin-9 OS=Homo sapiens OX=9606 GN=SEPT9	2.0538e+06	2.25542e+06	2129772	1.7263e+06	1419634	2128542	875762	1.25827e+06	1.04587e+06	980038	592881	789282	1.33847e+06	2.23692e+06	683600	1.98182e+06	377388	860697	1.31916e+06	665096	1.31101e+06	1.02401e+06	1.60541e+06	1.56007e+06
P50990-2	Isoform 2 of T-complex protein 1 subunit theta OS=Homo sapiens OX=9606 GN=CCT8	142316	135740	153924	94880.2	92631.1		137738	174422	47082.3	146579	47992.9	34524.5	77939.7	190950		149583		40744	89101.9	118455	83658.5
P50990	T-complex protein 1 subunit theta OS=Homo sapiens OX=9606 GN=CCT8 PE=1 SV=4	142316	135740	153924	94880.2	92631.1		137738	174422	47082.3	146579	47992.9	34524.5	77939.7	190950		149583		40744	89101.9	118455	83658.5
P50990-3	Isoform 3 of T-complex protein 1 subunit theta OS=Homo sapiens OX=9606 GN=CCT8	142316	135740	153924	94880.2	92631.1		137738	174422	47082.3	146579	47992.9	34524.5	77939.7	190950		149583		40744	89101.9	118455	83658.5
Q9NR30	Nucleolar RNA helicase 2 OS=Homo sapiens OX=9606 GN=DDX21 PE=1 SV=5													705989	348484	285600				213933	247398	397910
Q9NR30-2	Isoform 2 of Nucleolar RNA helicase 2 OS=Homo sapiens OX=9606 GN=DDX21													705989	348484	285600				213933	247398	397910
Q9Y6M1	Insulin-like growth factor 2 mRNA-binding protein 2 OS=Homo sapiens OX=9606 GN=IGF2BP2 PE=1 SV=2													1.89578e+06	1094621	219473	1.27936e+06	300514	577913	2.20143e+06	1.19229e+06	3.02943e+06	1.43862e+06	1.09764e+06	1.38719e+06
Q9Y6M1-5	Isoform 5 of Insulin-like growth factor 2 mRNA-binding protein 2 OS=Homo sapiens OX=9606 GN=IGF2BP2													1.89578e+06	1094621	219473	1.27936e+06	300514	577913	2.20143e+06	1.19229e+06	3.02943e+06	1.43862e+06	1.09764e+06	1.38719e+06
Q9Y6M1-4	Isoform 4 of Insulin-like growth factor 2 mRNA-binding protein 2 OS=Homo sapiens OX=9606 GN=IGF2BP2													1.89578e+06	1094621	219473	1.27936e+06	300514	577913	2.20143e+06	1.19229e+06	3.02943e+06	1.43862e+06	1.09764e+06	1.38719e+06
F8W930	Insulin-like growth factor 2 mRNA-binding protein 2 OS=Homo sapiens OX=9606 GN=IGF2BP2 PE=1 SV=1													1.89578e+06	1094621	219473	1.27936e+06	300514	577913	2.20143e+06	1.19229e+06	3.02943e+06	1.43862e+06	1.09764e+06	1.38719e+06
Q9Y6M1-6	Isoform 6 of Insulin-like growth factor 2 mRNA-binding protein 2 OS=Homo sapiens OX=9606 GN=IGF2BP2													1.89578e+06	1094621	219473	1.27936e+06	300514	577913	2.20143e+06	1.19229e+06	3.02943e+06	1.43862e+06	1.09764e+06	1.38719e+06
Q9Y6M1-1	Isoform 2 of Insulin-like growth factor 2 mRNA-binding protein 2 OS=Homo sapiens OX=9606 GN=IGF2BP2													1.89578e+06	1094621	219473	1.27936e+06	300514	577913	2.20143e+06	1.19229e+06	3.02943e+06	1.43862e+06	1.09764e+06	1.38719e+06
Q9Y6M1-3	Isoform 3 of Insulin-like growth factor 2 mRNA-binding protein 2 OS=Homo sapiens OX=9606 GN=IGF2BP2													1.89578e+06	1094621	219473	1.27936e+06	300514	577913	2.20143e+06	1.19229e+06	3.02943e+06	1.43862e+06	1.09764e+06	1.38719e+06
P61923-5	Isoform 5 of Coatomer subunit zeta-1 OS=Homo sapiens OX=9606 GN=COPZ1
F8VVA7	Coatomer subunit zeta-1 OS=Homo sapiens OX=9606 GN=COPZ1 PE=1 SV=1
F8VXB1	Coatomer subunit zeta-1 (Fragment) OS=Homo sapiens OX=9606 GN=COPZ1 PE=1 SV=1
P61923-4	Isoform 4 of Coatomer subunit zeta-1 OS=Homo sapiens OX=9606 GN=COPZ1
F8W156	Coatomer subunit zeta-1 OS=Homo sapiens OX=9606 GN=COPZ1 PE=1 SV=1
F8VXR1	Coatomer subunit zeta-1 (Fragment) OS=Homo sapiens OX=9606 GN=COPZ1 PE=1 SV=1
F8VYZ4	Coatomer subunit zeta-1 OS=Homo sapiens OX=9606 GN=COPZ1 PE=1 SV=1
P61923	Coatomer subunit zeta-1 OS=Homo sapiens OX=9606 GN=COPZ1 PE=1 SV=1
F8W651	Coatomer subunit zeta-1 OS=Homo sapiens OX=9606 GN=COPZ1 PE=1 SV=1
F8VUC5	Coatomer subunit zeta-1 OS=Homo sapiens OX=9606 GN=COPZ1 PE=1 SV=1
O76014	Keratin, type I cuticular Ha7 OS=Homo sapiens OX=9606 GN=KRT37 PE=1 SV=3	3.95576e+08	9.36479e+07	7.42615e+07	7.60177e+07	6.54286e+07	11780944	4.94325e+07	6.57253e+07	3.12347e+07	3.59648e+07	4.22633e+07	3.64243e+07	8.10094e+07	1.77429e+08	10149077	4.22861e+07	1.61164e+08	3.41282e+07	3.26527e+07	7.44433e+07	8.67306e+07	3.05867e+07	4.50725e+07	1.16276e+08
F8VZY9	Keratin, type I cytoskeletal 18 OS=Homo sapiens OX=9606 GN=KRT18 PE=1 SV=1	3.95576e+08	9.36479e+07	7.42615e+07	7.60177e+07	6.54286e+07	11780944	4.94325e+07	6.57253e+07	3.12347e+07	3.59648e+07	4.22633e+07	3.64243e+07	8.10094e+07	1.77429e+08	10149077	4.22861e+07	1.61164e+08	3.41282e+07	3.26527e+07	7.44433e+07	8.67306e+07	3.05867e+07	4.50725e+07	1.16276e+08
Q2M2I5	Keratin, type I cytoskeletal 24 OS=Homo sapiens OX=9606 GN=KRT24 PE=1 SV=1	3.95576e+08	9.36479e+07	7.42615e+07	7.60177e+07	6.54286e+07	11780944	4.94325e+07	6.57253e+07	3.12347e+07	3.59648e+07	4.22633e+07	3.64243e+07	8.10094e+07	1.77429e+08	10149077	4.22861e+07	1.61164e+08	3.41282e+07	3.26527e+07	7.44433e+07	8.67306e+07	3.05867e+07	4.50725e+07	1.16276e+08
C9JM50	Keratin, type I cytoskeletal 19 (Fragment) OS=Homo sapiens OX=9606 GN=KRT19 PE=1 SV=1	3.95576e+08	9.36479e+07	7.42615e+07	7.60177e+07	6.54286e+07	11780944	4.94325e+07	6.57253e+07	3.12347e+07	3.59648e+07	4.22633e+07	3.64243e+07	8.10094e+07	1.77429e+08	10149077	4.22861e+07	1.61164e+08	3.41282e+07	3.26527e+07	7.44433e+07	8.67306e+07	3.05867e+07	4.50725e+07	1.16276e+08
P08727	Keratin, type I cytoskeletal 19 OS=Homo sapiens OX=9606 GN=KRT19 PE=1 SV=4	3.95576e+08	9.36479e+07	7.42615e+07	7.60177e+07	6.54286e+07	11780944	4.94325e+07	6.57253e+07	3.12347e+07	3.59648e+07	4.22633e+07	3.64243e+07	8.10094e+07	1.77429e+08	10149077	4.22861e+07	1.61164e+08	3.41282e+07	3.26527e+07	7.44433e+07	8.67306e+07	3.05867e+07	4.50725e+07	1.16276e+08
O76015	Keratin, type I cuticular Ha8 OS=Homo sapiens OX=9606 GN=KRT38 PE=1 SV=3	3.95576e+08	9.36479e+07	7.42615e+07	7.60177e+07	6.54286e+07	11780944	4.94325e+07	6.57253e+07	3.12347e+07	3.59648e+07	4.22633e+07	3.64243e+07	8.10094e+07	1.77429e+08	10149077	4.22861e+07	1.61164e+08	3.41282e+07	3.26527e+07	7.44433e+07	8.67306e+07	3.05867e+07	4.50725e+07	1.16276e+08
P05783	Keratin, type I cytoskeletal 18 OS=Homo sapiens OX=9606 GN=KRT18 PE=1 SV=2	3.95576e+08	9.36479e+07	7.42615e+07	7.60177e+07	6.54286e+07	11780944	4.94325e+07	6.57253e+07	3.12347e+07	3.59648e+07	4.22633e+07	3.64243e+07	8.10094e+07	1.77429e+08	10149077	4.22861e+07	1.61164e+08	3.41282e+07	3.26527e+07	7.44433e+07	8.67306e+07	3.05867e+07	4.50725e+07	1.16276e+08
B4DNK4	Pyruvate kinase OS=Homo sapiens OX=9606 GN=PKM PE=1 SV=1	2.02019e+06	774412	324190	752185	701902		823804	629987	483452	532962	505020	688118	724509	758936	126112	647012	277869	426020	463923	582164	708593	285608	418290	390881
P14618-2	Isoform M1 of Pyruvate kinase PKM OS=Homo sapiens OX=9606 GN=PKM	2.02019e+06	774412	324190	752185	701902		823804	629987	483452	532962	505020	688118	724509	758936	126112	647012	277869	426020	463923	582164	708593	285608	418290	390881
P30613-2	Isoform L-type of Pyruvate kinase PKLR OS=Homo sapiens OX=9606 GN=PKLR	2.02019e+06	774412	324190	752185	701902		823804	629987	483452	532962	505020	688118	724509	758936	126112	647012	277869	426020	463923	582164	708593	285608	418290	390881
P14618	Pyruvate kinase PKM OS=Homo sapiens OX=9606 GN=PKM PE=1 SV=4	2.02019e+06	774412	324190	752185	701902		823804	629987	483452	532962	505020	688118	724509	758936	126112	647012	277869	426020	463923	582164	708593	285608	418290	390881
P14618-3	Isoform 3 of Pyruvate kinase PKM OS=Homo sapiens OX=9606 GN=PKM	2.02019e+06	774412	324190	752185	701902		823804	629987	483452	532962	505020	688118	724509	758936	126112	647012	277869	426020	463923	582164	708593	285608	418290	390881
H3BR70	Pyruvate kinase OS=Homo sapiens OX=9606 GN=PKM PE=1 SV=1	2.02019e+06	774412	324190	752185	701902		823804	629987	483452	532962	505020	688118	724509	758936	126112	647012	277869	426020	463923	582164	708593	285608	418290	390881
P30613	Pyruvate kinase PKLR OS=Homo sapiens OX=9606 GN=PKLR PE=1 SV=2	2.02019e+06	774412	324190	752185	701902		823804	629987	483452	532962	505020	688118	724509	758936	126112	647012	277869	426020	463923	582164	708593	285608	418290	390881
H3BTN5	Pyruvate kinase (Fragment) OS=Homo sapiens OX=9606 GN=PKM PE=1 SV=1	2.02019e+06	774412	324190	752185	701902		823804	629987	483452	532962	505020	688118	724509	758936	126112	647012	277869	426020	463923	582164	708593	285608	418290	390881
A0A087WTA8	Collagen alpha-2(I) chain OS=Homo sapiens OX=9606 GN=COL1A2 PE=1 SV=1	852613	1.02875e+06	96690.5	1.92199e+06	75390.5		1813916	1.35882e+06	798921		562739	907700	329545			31387.3				67417.7	142140		24245.6
P08123	Collagen alpha-2(I) chain OS=Homo sapiens OX=9606 GN=COL1A2 PE=1 SV=7	852613	1.02875e+06	96690.5	1.92199e+06	75390.5		1813916	1.35882e+06	798921		562739	907700	329545			31387.3				67417.7	142140		24245.6
A0A1B0GWE8	Cathepsin D OS=Homo sapiens OX=9606 GN=CTSD PE=1 SV=1	84123.1	39836.7															635231				100089
A0A1B0GVD5	Cathepsin D OS=Homo sapiens OX=9606 GN=CTSD PE=1 SV=1	84123.1	39836.7															635231				100089
P07339	Cathepsin D OS=Homo sapiens OX=9606 GN=CTSD PE=1 SV=1	84123.1	39836.7															635231				100089
H7C1V0	Cathepsin D (Fragment) OS=Homo sapiens OX=9606 GN=CTSD PE=1 SV=1	84123.1	39836.7															635231				100089
A0A1B0GV23	Cathepsin D OS=Homo sapiens OX=9606 GN=CTSD PE=1 SV=1	84123.1	39836.7															635231				100089
A0A1B0GW44	Cathepsin D OS=Homo sapiens OX=9606 GN=CTSD PE=1 SV=1	84123.1	39836.7															635231				100089
A0A1B0GVP3	Cathepsin D OS=Homo sapiens OX=9606 GN=CTSD PE=1 SV=1	84123.1	39836.7															635231				100089
S4R457	Heterogeneous nuclear ribonucleoprotein K OS=Homo sapiens OX=9606 GN=HNRNPK PE=1 SV=1	6.65154e+06	4159697	2.21157e+06	3061820	3426205		1.41785e+06	2.51691e+06	1.1444e+06	971412	3.47718e+06	1.25195e+06	3.59973e+06	3.28578e+06		1.90072e+06	2.84592e+06	610603	244501	1.2499e+06	2.64204e+06	417329	2.01553e+06	3.62156e+06
Q05639	Elongation factor 1-alpha 2 OS=Homo sapiens OX=9606 GN=EEF1A2 PE=1 SV=1	12597141	6.81012e+06	9091623	6.96325e+06	7.94193e+06	3.32787e+06	6.85404e+06	7014972	3.82315e+06	6551225	7719943	5.44823e+06	4565498	12965434	3.35807e+06	6.62647e+06	1.63292e+06	7.14364e+06	4585762	3.90765e+06	8413897	2.33323e+06	3857712	3.04402e+06
P68104	Elongation factor 1-alpha 1 OS=Homo sapiens OX=9606 GN=EEF1A1 PE=1 SV=1	12597141	6.81012e+06	9091623	6.96325e+06	7.94193e+06	3.32787e+06	6.85404e+06	7014972	3.82315e+06	6551225	7719943	5.44823e+06	4565498	12965434	3.35807e+06	6.62647e+06	1.63292e+06	7.14364e+06	4585762	3.90765e+06	8413897	2.33323e+06	3857712	3.04402e+06
A0A087WV01	Elongation factor 1-alpha OS=Homo sapiens OX=9606 GN=EEF1A1 PE=1 SV=1	12597141	6.81012e+06	9091623	6.96325e+06	7.94193e+06	3.32787e+06	6.85404e+06	7014972	3.82315e+06	6551225	7719943	5.44823e+06	4565498	12965434	3.35807e+06	6.62647e+06	1.63292e+06	7.14364e+06	4585762	3.90765e+06	8413897	2.33323e+06	3857712	3.04402e+06
Q5VTE0	Putative elongation factor 1-alpha-like 3 OS=Homo sapiens OX=9606 GN=EEF1A1P5 PE=5 SV=1	12597141	6.81012e+06	9091623	6.96325e+06	7.94193e+06	3.32787e+06	6.85404e+06	7014972	3.82315e+06	6551225	7719943	5.44823e+06	4565498	12965434	3.35807e+06	6.62647e+06	1.63292e+06	7.14364e+06	4585762	3.90765e+06	8413897	2.33323e+06	3857712	3.04402e+06
F8W1S1	Keratin, type II cytoskeletal 74 OS=Homo sapiens OX=9606 GN=KRT74 PE=1 SV=1	2.87452e+06	1.64182e+06	2.45822e+06	3.82524e+06	3.04425e+06	400215	3.23521e+06	3.2151e+06	2.18446e+06	1.6598e+06	1.58417e+06	2.35918e+06	3.27965e+06	5285447	250928	1.40111e+06	926278	1.034e+06	623325	1.00387e+06	1.85088e+06	1.04881e+06	1.87728e+06	2.841e+06
P12036	Neurofilament heavy polypeptide OS=Homo sapiens OX=9606 GN=NEFH PE=1 SV=4	2.87452e+06	1.64182e+06	2.45822e+06	3.82524e+06	3.04425e+06	400215	3.23521e+06	3.2151e+06	2.18446e+06	1.6598e+06	1.58417e+06	2.35918e+06	3.27965e+06	5285447	250928	1.40111e+06	926278	1.034e+06	623325	1.00387e+06	1.85088e+06	1.04881e+06	1.87728e+06	2.841e+06
Q7RTS7	Keratin, type II cytoskeletal 74 OS=Homo sapiens OX=9606 GN=KRT74 PE=1 SV=2	2.87452e+06	1.64182e+06	2.45822e+06	3.82524e+06	3.04425e+06	400215	3.23521e+06	3.2151e+06	2.18446e+06	1.6598e+06	1.58417e+06	2.35918e+06	3.27965e+06	5285447	250928	1.40111e+06	926278	1.034e+06	623325	1.00387e+06	1.85088e+06	1.04881e+06	1.87728e+06	2.841e+06
P12036-2	Isoform 2 of Neurofilament heavy polypeptide OS=Homo sapiens OX=9606 GN=NEFH	2.87452e+06	1.64182e+06	2.45822e+06	3.82524e+06	3.04425e+06	400215	3.23521e+06	3.2151e+06	2.18446e+06	1.6598e+06	1.58417e+06	2.35918e+06	3.27965e+06	5285447	250928	1.40111e+06	926278	1.034e+06	623325	1.00387e+06	1.85088e+06	1.04881e+06	1.87728e+06	2.841e+06
F8W6P5	Hemoglobin subunit beta (Fragment) OS=Homo sapiens OX=9606 GN=HBB PE=1 SV=1
P68871	Hemoglobin subunit beta OS=Homo sapiens OX=9606 GN=HBB PE=1 SV=2
P06753-7	Isoform 7 of Tropomyosin alpha-3 chain OS=Homo sapiens OX=9606 GN=TPM3	140638	143825	107624	140862	80369.5		544102	529054	183966	491853	960851	785474	84437.7			144311	71520.4		262502	213457	117971
A0A075B6E2	40S ribosomal protein S19 OS=Homo sapiens OX=9606 GN=RPS19 PE=1 SV=1	414281		93746.3		165890	82424.3	464334	577270	89757.8	393053	697563	453358	43490.9	286561	158446	696295		317311	320598	256230	237002	66098.5	120289	193505
P39019	40S ribosomal protein S19 OS=Homo sapiens OX=9606 GN=RPS19 PE=1 SV=2	414281		93746.3		165890	82424.3	464334	577270	89757.8	393053	697563	453358	43490.9	286561	158446	696295		317311	320598	256230	237002	66098.5	120289	193505
P19013	Keratin, type II cytoskeletal 4 OS=Homo sapiens OX=9606 GN=KRT4 PE=1 SV=4							180162		159693															1.59937e+06
K7EJU1	Glial fibrillary acidic protein (Fragment) OS=Homo sapiens OX=9606 GN=GFAP PE=1 SV=1	1.28668e+08	4.22469e+06	2.60923e+06	4.61379e+06	4.14313e+06	652141	2.44332e+06	2.20241e+06	1.42082e+06	1.48351e+06	5.45499e+06	2.01497e+06	2.20904e+06	6.37121e+06	308372	999546	2.57768e+06	1.22838e+06	958449	4.32388e+06	2.67458e+07	1.04755e+06	2.35866e+06	9.72748e+06
B4DIR1	Glial fibrillary acidic protein OS=Homo sapiens OX=9606 GN=GFAP PE=1 SV=1	1.28668e+08	4.22469e+06	2.60923e+06	4.61379e+06	4.14313e+06	652141	2.44332e+06	2.20241e+06	1.42082e+06	1.48351e+06	5.45499e+06	2.01497e+06	2.20904e+06	6.37121e+06	308372	999546	2.57768e+06	1.22838e+06	958449	4.32388e+06	2.67458e+07	1.04755e+06	2.35866e+06	9.72748e+06
A0A1X7SCE1	Glial fibrillary acidic protein (Fragment) OS=Homo sapiens OX=9606 GN=GFAP PE=1 SV=1	1.28668e+08	4.22469e+06	2.60923e+06	4.61379e+06	4.14313e+06	652141	2.44332e+06	2.20241e+06	1.42082e+06	1.48351e+06	5.45499e+06	2.01497e+06	2.20904e+06	6.37121e+06	308372	999546	2.57768e+06	1.22838e+06	958449	4.32388e+06	2.67458e+07	1.04755e+06	2.35866e+06	9.72748e+06
K7ELP4	Glial fibrillary acidic protein (Fragment) OS=Homo sapiens OX=9606 GN=GFAP PE=1 SV=1	1.28668e+08	4.22469e+06	2.60923e+06	4.61379e+06	4.14313e+06	652141	2.44332e+06	2.20241e+06	1.42082e+06	1.48351e+06	5.45499e+06	2.01497e+06	2.20904e+06	6.37121e+06	308372	999546	2.57768e+06	1.22838e+06	958449	4.32388e+06	2.67458e+07	1.04755e+06	2.35866e+06	9.72748e+06
Q8IWY7	Tau-tubulin kinase OS=Homo sapiens OX=9606 GN=TTBK2 PE=1 SV=1	1.28668e+08	4.22469e+06	2.60923e+06	4.61379e+06	4.14313e+06	652141	2.44332e+06	2.20241e+06	1.42082e+06	1.48351e+06	5.45499e+06	2.01497e+06	2.20904e+06	6.37121e+06	308372	999546	2.57768e+06	1.22838e+06	958449	4.32388e+06	2.67458e+07	1.04755e+06	2.35866e+06	9.72748e+06
P12035	Keratin, type II cytoskeletal 3 OS=Homo sapiens OX=9606 GN=KRT3 PE=1 SV=3	1.28668e+08	4.22469e+06	2.60923e+06	4.61379e+06	4.14313e+06	652141	2.44332e+06	2.20241e+06	1.42082e+06	1.48351e+06	5.45499e+06	2.01497e+06	2.20904e+06	6.37121e+06	308372	999546	2.57768e+06	1.22838e+06	958449	4.32388e+06	2.67458e+07	1.04755e+06	2.35866e+06	9.72748e+06
P14136-3	Isoform 3 of Glial fibrillary acidic protein OS=Homo sapiens OX=9606 GN=GFAP	1.28668e+08	4.22469e+06	2.60923e+06	4.61379e+06	4.14313e+06	652141	2.44332e+06	2.20241e+06	1.42082e+06	1.48351e+06	5.45499e+06	2.01497e+06	2.20904e+06	6.37121e+06	308372	999546	2.57768e+06	1.22838e+06	958449	4.32388e+06	2.67458e+07	1.04755e+06	2.35866e+06	9.72748e+06
Q5XKE5	Keratin, type II cytoskeletal 79 OS=Homo sapiens OX=9606 GN=KRT79 PE=1 SV=2	1.28668e+08	4.22469e+06	2.60923e+06	4.61379e+06	4.14313e+06	652141	2.44332e+06	2.20241e+06	1.42082e+06	1.48351e+06	5.45499e+06	2.01497e+06	2.20904e+06	6.37121e+06	308372	999546	2.57768e+06	1.22838e+06	958449	4.32388e+06	2.67458e+07	1.04755e+06	2.35866e+06	9.72748e+06
F8W1U3	Keratin, type II cytoskeletal 8 (Fragment) OS=Homo sapiens OX=9606 GN=KRT8 PE=1 SV=1	1.28668e+08	4.22469e+06	2.60923e+06	4.61379e+06	4.14313e+06	652141	2.44332e+06	2.20241e+06	1.42082e+06	1.48351e+06	5.45499e+06	2.01497e+06	2.20904e+06	6.37121e+06	308372	999546	2.57768e+06	1.22838e+06	958449	4.32388e+06	2.67458e+07	1.04755e+06	2.35866e+06	9.72748e+06
A0A1W2PR46	Glial fibrillary acidic protein OS=Homo sapiens OX=9606 GN=GFAP PE=1 SV=1	1.28668e+08	4.22469e+06	2.60923e+06	4.61379e+06	4.14313e+06	652141	2.44332e+06	2.20241e+06	1.42082e+06	1.48351e+06	5.45499e+06	2.01497e+06	2.20904e+06	6.37121e+06	308372	999546	2.57768e+06	1.22838e+06	958449	4.32388e+06	2.67458e+07	1.04755e+06	2.35866e+06	9.72748e+06
K7EKH9	Glial fibrillary acidic protein (Fragment) OS=Homo sapiens OX=9606 GN=GFAP PE=1 SV=1	1.28668e+08	4.22469e+06	2.60923e+06	4.61379e+06	4.14313e+06	652141	2.44332e+06	2.20241e+06	1.42082e+06	1.48351e+06	5.45499e+06	2.01497e+06	2.20904e+06	6.37121e+06	308372	999546	2.57768e+06	1.22838e+06	958449	4.32388e+06	2.67458e+07	1.04755e+06	2.35866e+06	9.72748e+06
A0A1X7SBR3	Glial fibrillary acidic protein OS=Homo sapiens OX=9606 GN=GFAP PE=1 SV=1	1.28668e+08	4.22469e+06	2.60923e+06	4.61379e+06	4.14313e+06	652141	2.44332e+06	2.20241e+06	1.42082e+06	1.48351e+06	5.45499e+06	2.01497e+06	2.20904e+06	6.37121e+06	308372	999546	2.57768e+06	1.22838e+06	958449	4.32388e+06	2.67458e+07	1.04755e+06	2.35866e+06	9.72748e+06
P14136-2	Isoform 2 of Glial fibrillary acidic protein OS=Homo sapiens OX=9606 GN=GFAP	1.28668e+08	4.22469e+06	2.60923e+06	4.61379e+06	4.14313e+06	652141	2.44332e+06	2.20241e+06	1.42082e+06	1.48351e+06	5.45499e+06	2.01497e+06	2.20904e+06	6.37121e+06	308372	999546	2.57768e+06	1.22838e+06	958449	4.32388e+06	2.67458e+07	1.04755e+06	2.35866e+06	9.72748e+06
P14136	Glial fibrillary acidic protein OS=Homo sapiens OX=9606 GN=GFAP PE=1 SV=1	1.28668e+08	4.22469e+06	2.60923e+06	4.61379e+06	4.14313e+06	652141	2.44332e+06	2.20241e+06	1.42082e+06	1.48351e+06	5.45499e+06	2.01497e+06	2.20904e+06	6.37121e+06	308372	999546	2.57768e+06	1.22838e+06	958449	4.32388e+06	2.67458e+07	1.04755e+06	2.35866e+06	9.72748e+06
F8VUG2	Keratin, type II cytoskeletal 8 (Fragment) OS=Homo sapiens OX=9606 GN=KRT8 PE=1 SV=1	1.28668e+08	4.22469e+06	2.60923e+06	4.61379e+06	4.14313e+06	652141	2.44332e+06	2.20241e+06	1.42082e+06	1.48351e+06	5.45499e+06	2.01497e+06	2.20904e+06	6.37121e+06	308372	999546	2.57768e+06	1.22838e+06	958449	4.32388e+06	2.67458e+07	1.04755e+06	2.35866e+06	9.72748e+06
J3QT28	Mitotic checkpoint protein BUB3 (Fragment) OS=Homo sapiens OX=9606 GN=BUB3 PE=1 SV=1	325282	350618	483941	373718	296402	310289	458199	535026	234766	411226	571642	480134	388321	721544	358724	378280	38551	463833	459216	329746	762481	311043	418844	227956
O43684	Mitotic checkpoint protein BUB3 OS=Homo sapiens OX=9606 GN=BUB3 PE=1 SV=1	325282	350618	483941	373718	296402	310289	458199	535026	234766	411226	571642	480134	388321	721544	358724	378280	38551	463833	459216	329746	762481	311043	418844	227956
O43684-2	Isoform 2 of Mitotic checkpoint protein BUB3 OS=Homo sapiens OX=9606 GN=BUB3	325282	350618	483941	373718	296402	310289	458199	535026	234766	411226	571642	480134	388321	721544	358724	378280	38551	463833	459216	329746	762481	311043	418844	227956
A0A1W2PPE9	Heterogeneous nuclear ribonucleoprotein U (Fragment) OS=Homo sapiens OX=9606 GN=HNRNPU PE=1 SV=1	828338	511059	997575	394209	631076	448317	281459	481938	229174	625687	157638	283003	1.72462e+07	2.08451e+07	9.7566e+06	1.30748e+07	6.79454e+06	5.20324e+06	16975112	11638299	32071860	1.96807e+07	1.7343e+07	1.97075e+07
E9PPQ4	Ferritin (Fragment) OS=Homo sapiens OX=9606 GN=FTH1 PE=1 SV=1	492472	469208	324570	465874	574981	134574	1.01003e+06	855134	524282	364546	363557	491290	874556			372712							130944
G3V192	Ferritin OS=Homo sapiens OX=9606 GN=FTH1 PE=1 SV=1	492472	469208	324570	465874	574981	134574	1.01003e+06	855134	524282	364546	363557	491290	874556			372712							130944
P02794	Ferritin heavy chain OS=Homo sapiens OX=9606 GN=FTH1 PE=1 SV=2	492472	469208	324570	465874	574981	134574	1.01003e+06	855134	524282	364546	363557	491290	874556			372712							130944
G3V1D1	Ferritin OS=Homo sapiens OX=9606 GN=FTH1 PE=1 SV=1	492472	469208	324570	465874	574981	134574	1.01003e+06	855134	524282	364546	363557	491290	874556			372712							130944
E9PRK8	Ferritin OS=Homo sapiens OX=9606 GN=FTH1 PE=1 SV=1	492472	469208	324570	465874	574981	134574	1.01003e+06	855134	524282	364546	363557	491290	874556			372712							130944
P35249	Replication factor C subunit 4 OS=Homo sapiens OX=9606 GN=RFC4 PE=1 SV=2	410259	249213	88887.9	279238	87778.6	295928	410621	318783	123642	367822	352761	369508	186395	316719	165300	93471		380138	504885	315298	129742	297641	254535	196326
C9JTT7	Replication factor C subunit 4 (Fragment) OS=Homo sapiens OX=9606 GN=RFC4 PE=1 SV=1	410259	249213	88887.9	279238	87778.6	295928	410621	318783	123642	367822	352761	369508	186395	316719	165300	93471		380138	504885	315298	129742	297641	254535	196326
C9JZI1	Replication factor C subunit 4 OS=Homo sapiens OX=9606 GN=RFC4 PE=1 SV=1	410259	249213	88887.9	279238	87778.6	295928	410621	318783	123642	367822	352761	369508	186395	316719	165300	93471		380138	504885	315298	129742	297641	254535	196326
P35249-2	Isoform 2 of Replication factor C subunit 4 OS=Homo sapiens OX=9606 GN=RFC4	410259	249213	88887.9	279238	87778.6	295928	410621	318783	123642	367822	352761	369508	186395	316719	165300	93471		380138	504885	315298	129742	297641	254535	196326
C9JXZ7	Replication factor C subunit 4 (Fragment) OS=Homo sapiens OX=9606 GN=RFC4 PE=1 SV=1	410259	249213	88887.9	279238	87778.6	295928	410621	318783	123642	367822	352761	369508	186395	316719	165300	93471		380138	504885	315298	129742	297641	254535	196326
C9J8M3	Replication factor C subunit 4 (Fragment) OS=Homo sapiens OX=9606 GN=RFC4 PE=1 SV=1	410259	249213	88887.9	279238	87778.6	295928	410621	318783	123642	367822	352761	369508	186395	316719	165300	93471		380138	504885	315298	129742	297641	254535	196326
P78344-2	Isoform 2 of Eukaryotic translation initiation factor 4 gamma 2 OS=Homo sapiens OX=9606 GN=EIF4G2	139147	142999	463338	171625	328022	195382		249845		160156				350597	151402	198433			81971.5	123807	357408	68675.5	277012	395480
D3DQV9	Eukaryotic translation initiation factor 4 gamma 2 (Fragment) OS=Homo sapiens OX=9606 GN=EIF4G2 PE=1 SV=1	139147	142999	463338	171625	328022	195382		249845		160156				350597	151402	198433			81971.5	123807	357408	68675.5	277012	395480
H0Y3P2	Eukaryotic translation initiation factor 4 gamma 2 OS=Homo sapiens OX=9606 GN=EIF4G2 PE=1 SV=1	139147	142999	463338	171625	328022	195382		249845		160156				350597	151402	198433			81971.5	123807	357408	68675.5	277012	395480
P78344	Eukaryotic translation initiation factor 4 gamma 2 OS=Homo sapiens OX=9606 GN=EIF4G2 PE=1 SV=1	139147	142999	463338	171625	328022	195382		249845		160156				350597	151402	198433			81971.5	123807	357408	68675.5	277012	395480
E9PKF8	Eukaryotic translation initiation factor 4 gamma 2 (Fragment) OS=Homo sapiens OX=9606 GN=EIF4G2 PE=1 SV=8	139147	142999	463338	171625	328022	195382		249845		160156				350597	151402	198433			81971.5	123807	357408	68675.5	277012	395480
H0YE22	Eukaryotic translation initiation factor 4 gamma 2 (Fragment) OS=Homo sapiens OX=9606 GN=EIF4G2 PE=1 SV=1	139147	142999	463338	171625	328022	195382		249845		160156				350597	151402	198433			81971.5	123807	357408	68675.5	277012	395480
Q9BXP5	Serrate RNA effector molecule homolog OS=Homo sapiens OX=9606 GN=SRRT PE=1 SV=1													1.95673e+06	2.44102e+06	1.0729e+06	508221		133577	923873	892382	2.68329e+06	452342	570413	853178
H7C3A1	Serrate RNA effector molecule homolog (Fragment) OS=Homo sapiens OX=9606 GN=SRRT PE=1 SV=1													1.95673e+06	2.44102e+06	1.0729e+06	508221		133577	923873	892382	2.68329e+06	452342	570413	853178
Q9BXP5-5	Isoform 5 of Serrate RNA effector molecule homolog OS=Homo sapiens OX=9606 GN=SRRT													1.95673e+06	2.44102e+06	1.0729e+06	508221		133577	923873	892382	2.68329e+06	452342	570413	853178
Q9BXP5-3	Isoform 3 of Serrate RNA effector molecule homolog OS=Homo sapiens OX=9606 GN=SRRT													1.95673e+06	2.44102e+06	1.0729e+06	508221		133577	923873	892382	2.68329e+06	452342	570413	853178
Q9BXP5-2	Isoform 2 of Serrate RNA effector molecule homolog OS=Homo sapiens OX=9606 GN=SRRT													1.95673e+06	2.44102e+06	1.0729e+06	508221		133577	923873	892382	2.68329e+06	452342	570413	853178
Q9BXP5-4	Isoform 4 of Serrate RNA effector molecule homolog OS=Homo sapiens OX=9606 GN=SRRT													1.95673e+06	2.44102e+06	1.0729e+06	508221		133577	923873	892382	2.68329e+06	452342	570413	853178
A0A0G2JKR7	Retinoic acid receptor RXR-beta OS=Homo sapiens OX=9606 GN=RXRB PE=1 SV=1	522590	280820	562871	345050	417310	305913	466396	719804	400969	728162		228711	185449	719469	281365	482574		193806	224501	239703	820774	399763	288053	621648
P28702	Retinoic acid receptor RXR-beta OS=Homo sapiens OX=9606 GN=RXRB PE=1 SV=2	522590	280820	562871	345050	417310	305913	466396	719804	400969	728162		228711	185449	719469	281365	482574		193806	224501	239703	820774	399763	288053	621648
P28702-3	Isoform 2 of Retinoic acid receptor RXR-beta OS=Homo sapiens OX=9606 GN=RXRB	522590	280820	562871	345050	417310	305913	466396	719804	400969	728162		228711	185449	719469	281365	482574		193806	224501	239703	820774	399763	288053	621648
P09651	Heterogeneous nuclear ribonucleoprotein A1 OS=Homo sapiens OX=9606 GN=HNRNPA1 PE=1 SV=5										73637.1			1.51586e+06	5.49257e+06	787787	2.78758e+06		4.86322e+06	6.01286e+06	1.34971e+06	2.09882e+06	657210	2.05019e+06	2.46227e+06
Q32P51	Heterogeneous nuclear ribonucleoprotein A1-like 2 OS=Homo sapiens OX=9606 GN=HNRNPA1L2 PE=2 SV=2										73637.1			1.51586e+06	5.49257e+06	787787	2.78758e+06		4.86322e+06	6.01286e+06	1.34971e+06	2.09882e+06	657210	2.05019e+06	2.46227e+06
F8VZ49	Heterogeneous nuclear ribonucleoprotein A1 (Fragment) OS=Homo sapiens OX=9606 GN=HNRNPA1 PE=1 SV=1										73637.1			1.51586e+06	5.49257e+06	787787	2.78758e+06		4.86322e+06	6.01286e+06	1.34971e+06	2.09882e+06	657210	2.05019e+06	2.46227e+06
F8VYN5	Heterogeneous nuclear ribonucleoprotein A1 (Fragment) OS=Homo sapiens OX=9606 GN=HNRNPA1 PE=1 SV=1										73637.1			1.51586e+06	5.49257e+06	787787	2.78758e+06		4.86322e+06	6.01286e+06	1.34971e+06	2.09882e+06	657210	2.05019e+06	2.46227e+06
F8W6I7	Heterogeneous nuclear ribonucleoprotein A1 OS=Homo sapiens OX=9606 GN=HNRNPA1 PE=1 SV=2										73637.1			1.51586e+06	5.49257e+06	787787	2.78758e+06		4.86322e+06	6.01286e+06	1.34971e+06	2.09882e+06	657210	2.05019e+06	2.46227e+06
P51991	Heterogeneous nuclear ribonucleoprotein A3 OS=Homo sapiens OX=9606 GN=HNRNPA3 PE=1 SV=2										73637.1			1.51586e+06	5.49257e+06	787787	2.78758e+06		4.86322e+06	6.01286e+06	1.34971e+06	2.09882e+06	657210	2.05019e+06	2.46227e+06
P09651-2	Isoform A1-A of Heterogeneous nuclear ribonucleoprotein A1 OS=Homo sapiens OX=9606 GN=HNRNPA1										73637.1			1.51586e+06	5.49257e+06	787787	2.78758e+06		4.86322e+06	6.01286e+06	1.34971e+06	2.09882e+06	657210	2.05019e+06	2.46227e+06
P09651-3	Isoform 2 of Heterogeneous nuclear ribonucleoprotein A1 OS=Homo sapiens OX=9606 GN=HNRNPA1										73637.1			1.51586e+06	5.49257e+06	787787	2.78758e+06		4.86322e+06	6.01286e+06	1.34971e+06	2.09882e+06	657210	2.05019e+06	2.46227e+06
F8VTQ5	Heterogeneous nuclear ribonucleoprotein A1 (Fragment) OS=Homo sapiens OX=9606 GN=HNRNPA1 PE=1 SV=1										73637.1			1.51586e+06	5.49257e+06	787787	2.78758e+06		4.86322e+06	6.01286e+06	1.34971e+06	2.09882e+06	657210	2.05019e+06	2.46227e+06
P51991-2	Isoform 2 of Heterogeneous nuclear ribonucleoprotein A3 OS=Homo sapiens OX=9606 GN=HNRNPA3										73637.1			1.51586e+06	5.49257e+06	787787	2.78758e+06		4.86322e+06	6.01286e+06	1.34971e+06	2.09882e+06	657210	2.05019e+06	2.46227e+06
P31942-4	Isoform 4 of Heterogeneous nuclear ribonucleoprotein H3 OS=Homo sapiens OX=9606 GN=HNRNPH3													688317	867393		938958	392300	1.26929e+06	498492	453341	1.54895e+06	1.79498e+06	1.9141e+06	1.10898e+06
P31942-5	Isoform 5 of Heterogeneous nuclear ribonucleoprotein H3 OS=Homo sapiens OX=9606 GN=HNRNPH3													688317	867393		938958	392300	1.26929e+06	498492	453341	1.54895e+06	1.79498e+06	1.9141e+06	1.10898e+06
P31942-6	Isoform 6 of Heterogeneous nuclear ribonucleoprotein H3 OS=Homo sapiens OX=9606 GN=HNRNPH3													688317	867393		938958	392300	1.26929e+06	498492	453341	1.54895e+06	1.79498e+06	1.9141e+06	1.10898e+06
Q71UI9-4	Isoform 4 of Histone H2A.V OS=Homo sapiens OX=9606 GN=H2AFV	2018094	711884	766775	778369	595682		746477	883423	588234	1128274	590893	418478	1.14424e+06	1.62806e+06		1.11348e+06	840863	697535	364702	191275	2.68214e+06	960729	563060	184256
Q71UI9-3	Isoform 3 of Histone H2A.V OS=Homo sapiens OX=9606 GN=H2AFV	2018094	711884	766775	778369	595682		746477	883423	588234	1128274	590893	418478	1.14424e+06	1.62806e+06		1.11348e+06	840863	697535	364702	191275	2.68214e+06	960729	563060	184256
C9J386	Histone H2A OS=Homo sapiens OX=9606 GN=H2AFV PE=3 SV=1	2018094	711884	766775	778369	595682		746477	883423	588234	1128274	590893	418478	1.14424e+06	1.62806e+06		1.11348e+06	840863	697535	364702	191275	2.68214e+06	960729	563060	184256
O15523-3	Isoform 3 of ATP-dependent RNA helicase DDX3Y OS=Homo sapiens OX=9606 GN=DDX3Y	76562.8													705885						72730.8	1208337	79144.6	141369
C9J081	ATP-dependent RNA helicase DDX3Y (Fragment) OS=Homo sapiens OX=9606 GN=DDX3Y PE=1 SV=1	76562.8													705885						72730.8	1208337	79144.6	141369
C9J8G5	ATP-dependent RNA helicase DDX3Y (Fragment) OS=Homo sapiens OX=9606 GN=DDX3Y PE=1 SV=1	76562.8													705885						72730.8	1208337	79144.6	141369
Q96PK6-3	Isoform 3 of RNA-binding protein 14 OS=Homo sapiens OX=9606 GN=RBM14	75101.3															1.63939e+06	283303	520036				2.69291e+06	2.58225e+06	4997087
Q96PK6	RNA-binding protein 14 OS=Homo sapiens OX=9606 GN=RBM14 PE=1 SV=2	75101.3															1.63939e+06	283303	520036				2.69291e+06	2.58225e+06	4997087
B8ZZ74	RNA-binding protein 14 OS=Homo sapiens OX=9606 GN=RBM14 PE=4 SV=1	75101.3															1.63939e+06	283303	520036				2.69291e+06	2.58225e+06	4997087
Q96PK6-2	Isoform 2 of RNA-binding protein 14 OS=Homo sapiens OX=9606 GN=RBM14	75101.3															1.63939e+06	283303	520036				2.69291e+06	2.58225e+06	4997087
F8WDX3	RNA-binding protein 14 OS=Homo sapiens OX=9606 GN=RBM14 PE=4 SV=1	75101.3															1.63939e+06	283303	520036				2.69291e+06	2.58225e+06	4997087
Q96PK6-4	Isoform 4 of RNA-binding protein 14 OS=Homo sapiens OX=9606 GN=RBM14	75101.3															1.63939e+06	283303	520036				2.69291e+06	2.58225e+06	4997087
A0A0A0MSL8	RBM14-RBM4 readthrough OS=Homo sapiens OX=9606 GN=RBM14-RBM4 PE=4 SV=1	75101.3															1.63939e+06	283303	520036				2.69291e+06	2.58225e+06	4997087
Q96PK6-5	Isoform 5 of RNA-binding protein 14 OS=Homo sapiens OX=9606 GN=RBM14	75101.3															1.63939e+06	283303	520036				2.69291e+06	2.58225e+06	4997087
P78347-2	Isoform 2 of General transcription factor II-I OS=Homo sapiens OX=9606 GN=GTF2I	648699	311925	482308	191637	438448	292055	158596	480377	281804	602191		212084	305443	555072	145871	477838		80083.3		218355	381998	180329	248401	292344
P78347-3	Isoform 3 of General transcription factor II-I OS=Homo sapiens OX=9606 GN=GTF2I	648699	311925	482308	191637	438448	292055	158596	480377	281804	602191		212084	305443	555072	145871	477838		80083.3		218355	381998	180329	248401	292344
P78347-4	Isoform 4 of General transcription factor II-I OS=Homo sapiens OX=9606 GN=GTF2I	648699	311925	482308	191637	438448	292055	158596	480377	281804	602191		212084	305443	555072	145871	477838		80083.3		218355	381998	180329	248401	292344
P78347	General transcription factor II-I OS=Homo sapiens OX=9606 GN=GTF2I PE=1 SV=2	648699	311925	482308	191637	438448	292055	158596	480377	281804	602191		212084	305443	555072	145871	477838		80083.3		218355	381998	180329	248401	292344
Q08554	Desmocollin-1 OS=Homo sapiens OX=9606 GN=DSC1 PE=1 SV=2	801497	157392		72922.9	69803.9	24035.5	92729.5	38104.5		46954	284794	33663.1	70182.3	483748			23226.8				54670.6			369583
Q08554-2	Isoform 1B of Desmocollin-1 OS=Homo sapiens OX=9606 GN=DSC1	801497	157392		72922.9	69803.9	24035.5	92729.5	38104.5		46954	284794	33663.1	70182.3	483748			23226.8				54670.6			369583
Q8WXF1-2	Isoform 2 of Paraspeckle component 1 OS=Homo sapiens OX=9606 GN=PSPC1														570059		75457.1	43924.9	262179			238359	297485	466997	509768
X6RDA4	Paraspeckle component 1 (Fragment) OS=Homo sapiens OX=9606 GN=PSPC1 PE=1 SV=1														570059		75457.1	43924.9	262179			238359	297485	466997	509768
Q8WXF1	Paraspeckle component 1 OS=Homo sapiens OX=9606 GN=PSPC1 PE=1 SV=1														570059		75457.1	43924.9	262179			238359	297485	466997	509768
P62330	ADP-ribosylation factor 6 OS=Homo sapiens OX=9606 GN=ARF6 PE=1 SV=2	159974						143674	126730	47723.2	110868	305467	196636		222819		96368.6		106316
P59665	Neutrophil defensin 1 OS=Homo sapiens OX=9606 GN=DEFA1 PE=1 SV=1	651553	271794	416665	214613	139784		209319	119921		196201		721127	174680	96313.4	34018.5	304284		157072	87934.3		176619	52830.5	137726	262303
P59666	Neutrophil defensin 3 OS=Homo sapiens OX=9606 GN=DEFA3 PE=1 SV=1	651553	271794	416665	214613	139784		209319	119921		196201		721127	174680	96313.4	34018.5	304284		157072	87934.3		176619	52830.5	137726	262303
Q8WX92	Negative elongation factor B OS=Homo sapiens OX=9606 GN=NELFB PE=1 SV=1				1.07178e+06	905742		2369841	1.50669e+06	686882	1.37291e+06	986398	587136		291930	98650.8	279653			794224	601527	487015	192160	282282
A0A0X1KG71	Negative elongation factor B OS=Homo sapiens OX=9606 GN=NELFB PE=1 SV=1				1.07178e+06	905742		2369841	1.50669e+06	686882	1.37291e+06	986398	587136		291930	98650.8	279653			794224	601527	487015	192160	282282
Q9BRJ7	Tudor-interacting repair regulator protein OS=Homo sapiens OX=9606 GN=NUDT16L1 PE=1 SV=1		89906.6	48223.6							92026.4	107729	39056.8	125611			530606	115472	938424	76542.3		70788.1	358858	746918	167225
Q96DE0-3	Isoform 3 of U8 snoRNA-decapping enzyme OS=Homo sapiens OX=9606 GN=NUDT16		89906.6	48223.6							92026.4	107729	39056.8	125611			530606	115472	938424	76542.3		70788.1	358858	746918	167225
K7EIN2	Tudor-interacting repair regulator protein (Fragment) OS=Homo sapiens OX=9606 GN=NUDT16L1 PE=1 SV=1		89906.6	48223.6							92026.4	107729	39056.8	125611			530606	115472	938424	76542.3		70788.1	358858	746918	167225
Q96DE0	U8 snoRNA-decapping enzyme OS=Homo sapiens OX=9606 GN=NUDT16 PE=1 SV=2		89906.6	48223.6							92026.4	107729	39056.8	125611			530606	115472	938424	76542.3		70788.1	358858	746918	167225
P04004	Vitronectin OS=Homo sapiens OX=9606 GN=VTN PE=1 SV=1				1.17547e+06	702238	1.06249e+06			282289	977739	897604				389565	945831	1.00175e+06			875129	309779	235675
P47755	F-actin-capping protein subunit alpha-2 OS=Homo sapiens OX=9606 GN=CAPZA2 PE=1 SV=3	955170	425751	214726	278541	270461	289897	456540	474903	168506	480563	525194	483359	86184.4	320211	172997	313098	125328	282497	486101	208069	225335	560610	454630
P52907	F-actin-capping protein subunit alpha-1 OS=Homo sapiens OX=9606 GN=CAPZA1 PE=1 SV=3	955170	425751	214726	278541	270461	289897	456540	474903	168506	480563	525194	483359	86184.4	320211	172997	313098	125328	282497	486101	208069	225335	560610	454630
P47755-2	Isoform 2 of F-actin-capping protein subunit alpha-2 OS=Homo sapiens OX=9606 GN=CAPZA2	955170	425751	214726	278541	270461	289897	456540	474903	168506	480563	525194	483359	86184.4	320211	172997	313098	125328	282497	486101	208069	225335	560610	454630
A0A0D9SET8	F-actin-capping protein subunit alpha-2 OS=Homo sapiens OX=9606 GN=CAPZA2 PE=1 SV=1	955170	425751	214726	278541	270461	289897	456540	474903	168506	480563	525194	483359	86184.4	320211	172997	313098	125328	282497	486101	208069	225335	560610	454630
F8W9N7	F-actin-capping protein subunit alpha-2 OS=Homo sapiens OX=9606 GN=CAPZA2 PE=1 SV=1	955170	425751	214726	278541	270461	289897	456540	474903	168506	480563	525194	483359	86184.4	320211	172997	313098	125328	282497	486101	208069	225335	560610	454630
C9JUG7	F-actin-capping protein subunit alpha-2 OS=Homo sapiens OX=9606 GN=CAPZA2 PE=1 SV=1	955170	425751	214726	278541	270461	289897	456540	474903	168506	480563	525194	483359	86184.4	320211	172997	313098	125328	282497	486101	208069	225335	560610	454630
P35221	Catenin alpha-1 OS=Homo sapiens OX=9606 GN=CTNNA1 PE=1 SV=1		123302	330544	45883.1	220871		106616	217604	46069.2	307828		18033.1		209519		214492					247177	62631.7		163552
P35221-2	Isoform 2 of Catenin alpha-1 OS=Homo sapiens OX=9606 GN=CTNNA1		123302	330544	45883.1	220871		106616	217604	46069.2	307828		18033.1		209519		214492					247177	62631.7		163552
E5RIB1	Catenin alpha-1 (Fragment) OS=Homo sapiens OX=9606 GN=CTNNA1 PE=1 SV=1		123302	330544	45883.1	220871		106616	217604	46069.2	307828		18033.1		209519		214492					247177	62631.7		163552
E5RJ41	Catenin alpha-1 (Fragment) OS=Homo sapiens OX=9606 GN=CTNNA1 PE=1 SV=1		123302	330544	45883.1	220871		106616	217604	46069.2	307828		18033.1		209519		214492					247177	62631.7		163552
G3XAM7	Catenin (Cadherin-associated protein), alpha 1, 102kDa, isoform CRA_a OS=Homo sapiens OX=9606 GN=CTNNA1 PE=1 SV=1		123302	330544	45883.1	220871		106616	217604	46069.2	307828		18033.1		209519		214492					247177	62631.7		163552
F5H0C7	ADP-ribosylation factor 3 (Fragment) OS=Homo sapiens OX=9606 GN=ARF3 PE=3 SV=1	990485	553950	210284	290458	145500	139188	458202	315858	133964	337606	537800	411169	48245.6	535100	328950				316846	183043	178321
F5H1V1	ADP-ribosylation factor 3 (Fragment) OS=Homo sapiens OX=9606 GN=ARF3 PE=4 SV=1	990485	553950	210284	290458	145500	139188	458202	315858	133964	337606	537800	411169	48245.6	535100	328950				316846	183043	178321
F8WDB3	ADP-ribosylation factor 4 OS=Homo sapiens OX=9606 GN=ARF4 PE=1 SV=1	990485	553950	210284	290458	145500	139188	458202	315858	133964	337606	537800	411169	48245.6	535100	328950				316846	183043	178321
F5H6T5	ADP-ribosylation factor 3 (Fragment) OS=Homo sapiens OX=9606 GN=ARF3 PE=4 SV=1	990485	553950	210284	290458	145500	139188	458202	315858	133964	337606	537800	411169	48245.6	535100	328950				316846	183043	178321
K7EIS0	Tubulin gamma chain (Fragment) OS=Homo sapiens OX=9606 GN=TUBG1 PE=1 SV=1	568636	503286	565368	246277	499643	236728	695771	636031	422161	719551	615757	341675	380660	898697	198123	628460	110906	499634	587743	411989	544676	360839	474093	190448
P23258	Tubulin gamma-1 chain OS=Homo sapiens OX=9606 GN=TUBG1 PE=1 SV=2	568636	503286	565368	246277	499643	236728	695771	636031	422161	719551	615757	341675	380660	898697	198123	628460	110906	499634	587743	411989	544676	360839	474093	190448
K7EKE5	Tubulin gamma-1 chain OS=Homo sapiens OX=9606 GN=TUBG1 PE=4 SV=1	568636	503286	565368	246277	499643	236728	695771	636031	422161	719551	615757	341675	380660	898697	198123	628460	110906	499634	587743	411989	544676	360839	474093	190448
Q9NRH3	Tubulin gamma-2 chain OS=Homo sapiens OX=9606 GN=TUBG2 PE=2 SV=1	568636	503286	565368	246277	499643	236728	695771	636031	422161	719551	615757	341675	380660	898697	198123	628460	110906	499634	587743	411989	544676	360839	474093	190448
J3QSF7	Myeloperoxidase (Fragment) OS=Homo sapiens OX=9606 GN=MPO PE=1 SV=8
Q9P258	Protein RCC2 OS=Homo sapiens OX=9606 GN=RCC2 PE=1 SV=2	73313.9	48002.2	88353.4	33105.1	26384.8		106162	42252.9		88986.2	129453	83144.7	224143	294729		178196		111366		111972	111714	49482.4
Q99832	T-complex protein 1 subunit eta OS=Homo sapiens OX=9606 GN=CCT7 PE=1 SV=2	594229	424788	367743	200755	270935	19809	541278	333417	209283	497992	464362	298588	268688	469061	144464	190395	59138.3	169496	134560	240717	223143	157376	223658	88170
Q99832-4	Isoform 4 of T-complex protein 1 subunit eta OS=Homo sapiens OX=9606 GN=CCT7	594229	424788	367743	200755	270935	19809	541278	333417	209283	497992	464362	298588	268688	469061	144464	190395	59138.3	169496	134560	240717	223143	157376	223658	88170
Q99832-2	Isoform 2 of T-complex protein 1 subunit eta OS=Homo sapiens OX=9606 GN=CCT7	594229	424788	367743	200755	270935	19809	541278	333417	209283	497992	464362	298588	268688	469061	144464	190395	59138.3	169496	134560	240717	223143	157376	223658	88170
Q99832-3	Isoform 3 of T-complex protein 1 subunit eta OS=Homo sapiens OX=9606 GN=CCT7	594229	424788	367743	200755	270935	19809	541278	333417	209283	497992	464362	298588	268688	469061	144464	190395	59138.3	169496	134560	240717	223143	157376	223658	88170
P61353	60S ribosomal protein L27 OS=Homo sapiens OX=9606 GN=RPL27 PE=1 SV=2	164880	76934.9	128726				258010	117342	54575.5	66464.9	258217	101346	85510.4	110449	82261.2	56060.3		64794.5	160709	51689.7	425793			217394
K7ERY7	60S ribosomal protein L27 OS=Homo sapiens OX=9606 GN=RPL27 PE=1 SV=1	164880	76934.9	128726				258010	117342	54575.5	66464.9	258217	101346	85510.4	110449	82261.2	56060.3		64794.5	160709	51689.7	425793			217394
M0QZM1	Heterogeneous nuclear ribonucleoprotein M (Fragment) OS=Homo sapiens OX=9606 GN=HNRNPM PE=1 SV=1
M0QY96	Heterogeneous nuclear ribonucleoprotein M (Fragment) OS=Homo sapiens OX=9606 GN=HNRNPM PE=1 SV=1
A0A087X0X3	Heterogeneous nuclear ribonucleoprotein M OS=Homo sapiens OX=9606 GN=HNRNPM PE=1 SV=1
M0R2I7	Heterogeneous nuclear ribonucleoprotein M (Fragment) OS=Homo sapiens OX=9606 GN=HNRNPM PE=1 SV=1
P78371-2	Isoform 2 of T-complex protein 1 subunit beta OS=Homo sapiens OX=9606 GN=CCT2	3.69127e+06	1.04632e+07	1401092	10473012	8.55806e+06	2.96986e+06	11372337	1.32406e+07	3.66387e+06	11007265	12522266	8144121	1.11915e+07	7.99007e+06	9329451	10899365	536476	14568137	1.72417e+07	6.28378e+06	9.13432e+06		4.25209e+06	287151
F5GWF6	T-complex protein 1 subunit beta OS=Homo sapiens OX=9606 GN=CCT2 PE=1 SV=2	3.69127e+06	1.04632e+07	1401092	10473012	8.55806e+06	2.96986e+06	11372337	1.32406e+07	3.66387e+06	11007265	12522266	8144121	1.11915e+07	7.99007e+06	9329451	10899365	536476	14568137	1.72417e+07	6.28378e+06	9.13432e+06		4.25209e+06	287151
F8VQ14	T-complex protein 1 subunit beta OS=Homo sapiens OX=9606 GN=CCT2 PE=1 SV=1	3.69127e+06	1.04632e+07	1401092	10473012	8.55806e+06	2.96986e+06	11372337	1.32406e+07	3.66387e+06	11007265	12522266	8144121	1.11915e+07	7.99007e+06	9329451	10899365	536476	14568137	1.72417e+07	6.28378e+06	9.13432e+06		4.25209e+06	287151
P78371	T-complex protein 1 subunit beta OS=Homo sapiens OX=9606 GN=CCT2 PE=1 SV=4	3.69127e+06	1.04632e+07	1401092	10473012	8.55806e+06	2.96986e+06	11372337	1.32406e+07	3.66387e+06	11007265	12522266	8144121	1.11915e+07	7.99007e+06	9329451	10899365	536476	14568137	1.72417e+07	6.28378e+06	9.13432e+06		4.25209e+06	287151
Q9Y6H1	Coiled-coil-helix-coiled-coil-helix domain-containing protein 2 OS=Homo sapiens OX=9606 GN=CHCHD2 PE=1 SV=1				150708			322046	86137.5		197021	244170	176225		95727		159023		207027			252803
Q96P63	Serpin B12 OS=Homo sapiens OX=9606 GN=SERPINB12 PE=1 SV=1	1.24263e+06	457605	165326	299017	366869		244276	312383	112996	172835	495681	200340	409453	541329		129956	205674			179655	325743		154125	249432
Q96P63-2	Isoform 2 of Serpin B12 OS=Homo sapiens OX=9606 GN=SERPINB12	1.24263e+06	457605	165326	299017	366869		244276	312383	112996	172835	495681	200340	409453	541329		129956	205674			179655	325743		154125	249432
P53396	ATP-citrate synthase OS=Homo sapiens OX=9606 GN=ACLY PE=1 SV=3							1038377	172035	331181			39569.9	235274	260781	65125.8	133507				43763.6	462183	168944	83233
P53396-2	Isoform 2 of ATP-citrate synthase OS=Homo sapiens OX=9606 GN=ACLY							1038377	172035	331181			39569.9	235274	260781	65125.8	133507				43763.6	462183	168944	83233
P0CG12	Chromosome transmission fidelity protein 8 homolog isoform 2 OS=Homo sapiens OX=9606 GN=CHTF8 PE=1 SV=1	76860.9	129535	109512	104901	114777		143377	72339.6	57111.6	78982.2	143856		457959	631003	241458	1.61254e+06	472123	1.00005e+06	1.32142e+06	457395	821475	1.43564e+06	1.59492e+06	1.19542e+06
P12273	Prolactin-inducible protein OS=Homo sapiens OX=9606 GN=PIP PE=1 SV=1	2636867	1.04242e+06	513667	435004	405563		324628	272836	227538	636794		790347									391381
F5H7C1	Basic salivary proline-rich protein 3 OS=Homo sapiens OX=9606 GN=PRB3 PE=1 SV=2	478758													7479.77								918907	439281	950230
Q04118	Basic salivary proline-rich protein 3 OS=Homo sapiens OX=9606 GN=PRB3 PE=1 SV=2	478758													7479.77								918907	439281	950230
A0A0G2JNB4	Basic salivary proline-rich protein 3 OS=Homo sapiens OX=9606 GN=PRB3 PE=1 SV=1	478758													7479.77								918907	439281	950230
A0A0G2JPD0	Basic salivary proline-rich protein 3 OS=Homo sapiens OX=9606 GN=PRB3 PE=1 SV=1	478758													7479.77								918907	439281	950230
P05387	60S acidic ribosomal protein P2 OS=Homo sapiens OX=9606 GN=RPLP2 PE=1 SV=1		105309		70158	75591.8		115547	125478		82141.3	269187	257508	82287			105858	62165.5	66825.7	221138	72004.5	719395
H0YDD8	60S acidic ribosomal protein P2 (Fragment) OS=Homo sapiens OX=9606 GN=RPLP2 PE=1 SV=1		105309		70158	75591.8		115547	125478		82141.3	269187	257508	82287			105858	62165.5	66825.7	221138	72004.5	719395
Q60FE5	Filamin-A OS=Homo sapiens OX=9606 GN=FLNA PE=1 SV=1	170094	106980	91041.6	95770.6	92982	71529.5	242979	384163	124243	452714	162464	132558		198683		64594.5		58315.3	91482.4	89030.8		203475	170059	399048
A0A087WWY3	Filamin-A OS=Homo sapiens OX=9606 GN=FLNA PE=1 SV=1	170094	106980	91041.6	95770.6	92982	71529.5	242979	384163	124243	452714	162464	132558		198683		64594.5		58315.3	91482.4	89030.8		203475	170059	399048
P21333-2	Isoform 2 of Filamin-A OS=Homo sapiens OX=9606 GN=FLNA	170094	106980	91041.6	95770.6	92982	71529.5	242979	384163	124243	452714	162464	132558		198683		64594.5		58315.3	91482.4	89030.8		203475	170059	399048
Q5HY54	Filamin-A OS=Homo sapiens OX=9606 GN=FLNA PE=1 SV=1	170094	106980	91041.6	95770.6	92982	71529.5	242979	384163	124243	452714	162464	132558		198683		64594.5		58315.3	91482.4	89030.8		203475	170059	399048
P21333	Filamin-A OS=Homo sapiens OX=9606 GN=FLNA PE=1 SV=4	170094	106980	91041.6	95770.6	92982	71529.5	242979	384163	124243	452714	162464	132558		198683		64594.5		58315.3	91482.4	89030.8		203475	170059	399048
P02008	Hemoglobin subunit zeta OS=Homo sapiens OX=9606 GN=HBZ PE=1 SV=2		55557.4									50084.6	69002		14984121						7550424
G3V1N2	HCG1745306, isoform CRA_a OS=Homo sapiens OX=9606 GN=HBA2 PE=1 SV=1		55557.4									50084.6	69002		14984121						7550424
P69905	Hemoglobin subunit alpha OS=Homo sapiens OX=9606 GN=HBA1 PE=1 SV=2		55557.4									50084.6	69002		14984121						7550424
A0A286YES1	Immunoglobulin heavy constant gamma 3 (Fragment) OS=Homo sapiens OX=9606 GN=IGHG3 PE=1 SV=1	246308	78079.9		47093.6			99186.8	23915.6	23003.3	122776	35025	78813		142209		57332.6	45720.9	58713.4		167498	507900	1.0628e+06	436542	235052
P01857	Immunoglobulin heavy constant gamma 1 OS=Homo sapiens OX=9606 GN=IGHG1 PE=1 SV=1	246308	78079.9		47093.6			99186.8	23915.6	23003.3	122776	35025	78813		142209		57332.6	45720.9	58713.4		167498	507900	1.0628e+06	436542	235052
P01860	Immunoglobulin heavy constant gamma 3 OS=Homo sapiens OX=9606 GN=IGHG3 PE=1 SV=2	246308	78079.9		47093.6			99186.8	23915.6	23003.3	122776	35025	78813		142209		57332.6	45720.9	58713.4		167498	507900	1.0628e+06	436542	235052
A0A0A0MS07	Immunoglobulin heavy constant gamma 1 (Fragment) OS=Homo sapiens OX=9606 GN=IGHG1 PE=1 SV=1	246308	78079.9		47093.6			99186.8	23915.6	23003.3	122776	35025	78813		142209		57332.6	45720.9	58713.4		167498	507900	1.0628e+06	436542	235052
A0A0A0MS08	Immunoglobulin heavy constant gamma 1 (Fragment) OS=Homo sapiens OX=9606 GN=IGHG1 PE=1 SV=1	246308	78079.9		47093.6			99186.8	23915.6	23003.3	122776	35025	78813		142209		57332.6	45720.9	58713.4		167498	507900	1.0628e+06	436542	235052
Q15645	Pachytene checkpoint protein 2 homolog OS=Homo sapiens OX=9606 GN=TRIP13 PE=1 SV=2	140948		165326	299017	366869		244276	312383	112996	172835	495681	200340	409453	541329		129956	205674			179655	279510		154125	249432
Q5VZF2	Muscleblind-like protein 2 OS=Homo sapiens OX=9606 GN=MBNL2 PE=1 SV=2													1.89695e+06	200201		12651527	284368	6.21687e+06	2.93084e+06	2.8479e+06	6938975	6.61581e+06	14758132
Q9NR56-3	Isoform 3 of Muscleblind-like protein 1 OS=Homo sapiens OX=9606 GN=MBNL1													1.89695e+06	200201		12651527	284368	6.21687e+06	2.93084e+06	2.8479e+06	6938975	6.61581e+06	14758132
Q9NR56-7	Isoform 7 of Muscleblind-like protein 1 OS=Homo sapiens OX=9606 GN=MBNL1													1.89695e+06	200201		12651527	284368	6.21687e+06	2.93084e+06	2.8479e+06	6938975	6.61581e+06	14758132
C9JP00	Muscleblind-like protein 1 OS=Homo sapiens OX=9606 GN=MBNL1 PE=1 SV=1													1.89695e+06	200201		12651527	284368	6.21687e+06	2.93084e+06	2.8479e+06	6938975	6.61581e+06	14758132
B1AKI6	Muscleblind-like protein 3 OS=Homo sapiens OX=9606 GN=MBNL3 PE=1 SV=1													1.89695e+06	200201		12651527	284368	6.21687e+06	2.93084e+06	2.8479e+06	6938975	6.61581e+06	14758132
H7C4T5	Muscleblind-like protein 1 (Fragment) OS=Homo sapiens OX=9606 GN=MBNL1 PE=1 SV=1													1.89695e+06	200201		12651527	284368	6.21687e+06	2.93084e+06	2.8479e+06	6938975	6.61581e+06	14758132
Q9NUK0-4	Isoform 4 of Muscleblind-like protein 3 OS=Homo sapiens OX=9606 GN=MBNL3													1.89695e+06	200201		12651527	284368	6.21687e+06	2.93084e+06	2.8479e+06	6938975	6.61581e+06	14758132
O95205	Muscleblind-like 2 (Drosophila), isoform CRA_b OS=Homo sapiens OX=9606 GN=MBNL2 PE=1 SV=1													1.89695e+06	200201		12651527	284368	6.21687e+06	2.93084e+06	2.8479e+06	6938975	6.61581e+06	14758132
Q9NR56-6	Isoform 6 of Muscleblind-like protein 1 OS=Homo sapiens OX=9606 GN=MBNL1													1.89695e+06	200201		12651527	284368	6.21687e+06	2.93084e+06	2.8479e+06	6938975	6.61581e+06	14758132
Q9NR56-4	Isoform 4 of Muscleblind-like protein 1 OS=Homo sapiens OX=9606 GN=MBNL1													1.89695e+06	200201		12651527	284368	6.21687e+06	2.93084e+06	2.8479e+06	6938975	6.61581e+06	14758132
A0A0A0MQX8	Muscleblind-like protein 1 OS=Homo sapiens OX=9606 GN=MBNL1 PE=1 SV=1													1.89695e+06	200201		12651527	284368	6.21687e+06	2.93084e+06	2.8479e+06	6938975	6.61581e+06	14758132
Q9NR56-5	Isoform 5 of Muscleblind-like protein 1 OS=Homo sapiens OX=9606 GN=MBNL1													1.89695e+06	200201		12651527	284368	6.21687e+06	2.93084e+06	2.8479e+06	6938975	6.61581e+06	14758132
C9J4T8	Muscleblind-like protein 1 (Fragment) OS=Homo sapiens OX=9606 GN=MBNL1 PE=4 SV=1													1.89695e+06	200201		12651527	284368	6.21687e+06	2.93084e+06	2.8479e+06	6938975	6.61581e+06	14758132
Q9NUK0-3	Isoform 3 of Muscleblind-like protein 3 OS=Homo sapiens OX=9606 GN=MBNL3													1.89695e+06	200201		12651527	284368	6.21687e+06	2.93084e+06	2.8479e+06	6938975	6.61581e+06	14758132
Q9NUK0-2	Isoform 2 of Muscleblind-like protein 3 OS=Homo sapiens OX=9606 GN=MBNL3													1.89695e+06	200201		12651527	284368	6.21687e+06	2.93084e+06	2.8479e+06	6938975	6.61581e+06	14758132
Q9NUK0	Muscleblind-like protein 3 OS=Homo sapiens OX=9606 GN=MBNL3 PE=1 SV=2													1.89695e+06	200201		12651527	284368	6.21687e+06	2.93084e+06	2.8479e+06	6938975	6.61581e+06	14758132
Q86VM6	MBNL1 protein OS=Homo sapiens OX=9606 GN=MBNL1 PE=1 SV=1													1.89695e+06	200201		12651527	284368	6.21687e+06	2.93084e+06	2.8479e+06	6938975	6.61581e+06	14758132
Q5VZF2-3	Isoform 3 of Muscleblind-like protein 2 OS=Homo sapiens OX=9606 GN=MBNL2													1.89695e+06	200201		12651527	284368	6.21687e+06	2.93084e+06	2.8479e+06	6938975	6.61581e+06	14758132
Q5VZF2-2	Isoform 2 of Muscleblind-like protein 2 OS=Homo sapiens OX=9606 GN=MBNL2													1.89695e+06	200201		12651527	284368	6.21687e+06	2.93084e+06	2.8479e+06	6938975	6.61581e+06	14758132
Q9NR56-2	Isoform 2 of Muscleblind-like protein 1 OS=Homo sapiens OX=9606 GN=MBNL1													1.89695e+06	200201		12651527	284368	6.21687e+06	2.93084e+06	2.8479e+06	6938975	6.61581e+06	14758132
Q9NR56	Muscleblind-like protein 1 OS=Homo sapiens OX=9606 GN=MBNL1 PE=1 SV=2													1.89695e+06	200201		12651527	284368	6.21687e+06	2.93084e+06	2.8479e+06	6938975	6.61581e+06	14758132
A0A0A0MRA5	Heterogeneous nuclear ribonucleoprotein U-like protein 1 OS=Homo sapiens OX=9606 GN=HNRNPUL1 PE=1 SV=1													409652		98180.9	628270		153549	225491	85596.2	337082	246824	646744	661968
M0QYZ0	Heterogeneous nuclear ribonucleoprotein U-like protein 1 (Fragment) OS=Homo sapiens OX=9606 GN=HNRNPUL1 PE=1 SV=1													409652		98180.9	628270		153549	225491	85596.2	337082	246824	646744	661968
Q9BUJ2	Heterogeneous nuclear ribonucleoprotein U-like protein 1 OS=Homo sapiens OX=9606 GN=HNRNPUL1 PE=1 SV=2													409652		98180.9	628270		153549	225491	85596.2	337082	246824	646744	661968
B7Z4B8	Heterogeneous nuclear ribonucleoprotein U-like protein 1 OS=Homo sapiens OX=9606 GN=HNRNPUL1 PE=1 SV=1													409652		98180.9	628270		153549	225491	85596.2	337082	246824	646744	661968
Q9BUJ2-4	Isoform 4 of Heterogeneous nuclear ribonucleoprotein U-like protein 1 OS=Homo sapiens OX=9606 GN=HNRNPUL1													409652		98180.9	628270		153549	225491	85596.2	337082	246824	646744	661968
Q9BUJ2-2	Isoform 2 of Heterogeneous nuclear ribonucleoprotein U-like protein 1 OS=Homo sapiens OX=9606 GN=HNRNPUL1													409652		98180.9	628270		153549	225491	85596.2	337082	246824	646744	661968
Q9BUJ2-3	Isoform 3 of Heterogeneous nuclear ribonucleoprotein U-like protein 1 OS=Homo sapiens OX=9606 GN=HNRNPUL1													409652		98180.9	628270		153549	225491	85596.2	337082	246824	646744	661968
M0R3F1	Heterogeneous nuclear ribonucleoprotein U-like protein 1 (Fragment) OS=Homo sapiens OX=9606 GN=HNRNPUL1 PE=1 SV=1													409652		98180.9	628270		153549	225491	85596.2	337082	246824	646744	661968
K7ERM6	Interleukin enhancer-binding factor 3 (Fragment) OS=Homo sapiens OX=9606 GN=ILF3 PE=1 SV=8		92179.1		1.47617e+06	187498		86401.9	283489	61922.9	108445	599664	451273	831091	3.59242e+06		577981	596019	358024	63130.1	116867	4260974	366371		18993732
K7EM82	Interleukin enhancer-binding factor 3 (Fragment) OS=Homo sapiens OX=9606 GN=ILF3 PE=1 SV=1		92179.1		1.47617e+06	187498		86401.9	283489	61922.9	108445	599664	451273	831091	3.59242e+06		577981	596019	358024	63130.1	116867	4260974	366371		18993732
K7ENK6	Interleukin enhancer-binding factor 3 OS=Homo sapiens OX=9606 GN=ILF3 PE=1 SV=1		92179.1		1.47617e+06	187498		86401.9	283489	61922.9	108445	599664	451273	831091	3.59242e+06		577981	596019	358024	63130.1	116867	4260974	366371		18993732
B5MCT8	40S ribosomal protein S9 OS=Homo sapiens OX=9606 GN=RPS9 PE=1 SV=1		133244						97787.3											80885	300438	698768		93071.2
C9JM19	40S ribosomal protein S9 OS=Homo sapiens OX=9606 GN=RPS9 PE=1 SV=1		133244						97787.3											80885	300438	698768		93071.2
P46781	40S ribosomal protein S9 OS=Homo sapiens OX=9606 GN=RPS9 PE=1 SV=3		133244						97787.3											80885	300438	698768		93071.2
P18669	Phosphoglycerate mutase 1 OS=Homo sapiens OX=9606 GN=PGAM1 PE=1 SV=2																						1.16557e+06	320613
Q8N0Y7	Probable phosphoglycerate mutase 4 OS=Homo sapiens OX=9606 GN=PGAM4 PE=3 SV=1																						1.16557e+06	320613
Q9NVH2-2	Isoform 2 of Integrator complex subunit 7 OS=Homo sapiens OX=9606 GN=INTS7	48510520	780008	899706	343840	3.06045e+06	2.20501e+06	392512	120359		239428	4.47462e+06		220570	7748448	182075			98210.1	122124	904861
Q9NVH2-3	Isoform 3 of Integrator complex subunit 7 OS=Homo sapiens OX=9606 GN=INTS7	48510520	780008	899706	343840	3.06045e+06	2.20501e+06	392512	120359		239428	4.47462e+06		220570	7748448	182075			98210.1	122124	904861
Q9NVH2	Integrator complex subunit 7 OS=Homo sapiens OX=9606 GN=INTS7 PE=1 SV=1	48510520	780008	899706	343840	3.06045e+06	2.20501e+06	392512	120359		239428	4.47462e+06		220570	7748448	182075			98210.1	122124	904861
Q9NVH2-4	Isoform 4 of Integrator complex subunit 7 OS=Homo sapiens OX=9606 GN=INTS7	48510520	780008	899706	343840	3.06045e+06	2.20501e+06	392512	120359		239428	4.47462e+06		220570	7748448	182075			98210.1	122124	904861
F5H018	GTP-binding nuclear protein Ran (Fragment) OS=Homo sapiens OX=9606 GN=RAN PE=1 SV=8	358558	368060	118502	395429	106754	96940.3	335773	279862		286769	296927	207952	131306	538708	85153.4	245917		478395	233672	144309	143671
P62826	GTP-binding nuclear protein Ran OS=Homo sapiens OX=9606 GN=RAN PE=1 SV=3	358558	368060	118502	395429	106754	96940.3	335773	279862		286769	296927	207952	131306	538708	85153.4	245917		478395	233672	144309	143671
J3KQE5	GTP-binding nuclear protein Ran (Fragment) OS=Homo sapiens OX=9606 GN=RAN PE=1 SV=1	358558	368060	118502	395429	106754	96940.3	335773	279862		286769	296927	207952	131306	538708	85153.4	245917		478395	233672	144309	143671
B5MDF5	GTP-binding nuclear protein Ran OS=Homo sapiens OX=9606 GN=RAN PE=1 SV=1	358558	368060	118502	395429	106754	96940.3	335773	279862		286769	296927	207952	131306	538708	85153.4	245917		478395	233672	144309	143671
B4DV51	GTP-binding nuclear protein Ran OS=Homo sapiens OX=9606 GN=RAN PE=1 SV=1	358558	368060	118502	395429	106754	96940.3	335773	279862		286769	296927	207952	131306	538708	85153.4	245917		478395	233672	144309	143671
A0A0U1RQJ0	Probable ATP-dependent RNA helicase DDX17 (Fragment) OS=Homo sapiens OX=9606 GN=DDX17 PE=1 SV=1													1.56726e+06	1.5694e+06	376557	608480			779338	570116	1834803	758232	547249	828173
P23526-2	Isoform 2 of Adenosylhomocysteinase OS=Homo sapiens OX=9606 GN=AHCY	84047.5																				719143
P23526	Adenosylhomocysteinase OS=Homo sapiens OX=9606 GN=AHCY PE=1 SV=4	84047.5																				719143
F8WBT9	Apolipoprotein D OS=Homo sapiens OX=9606 GN=APOD PE=1 SV=1	2.11593e+06
Q9NQH7-5	Isoform 5 of Probable Xaa-Pro aminopeptidase 3 OS=Homo sapiens OX=9606 GN=XPNPEP3	817322	690248	818644	477929	790342	428512	355926	604492	483229	697757	218265	466858	216572	515745	329278	360326	59877.1	223725	139706	258534	964340	321468	567954	375517
Q9NQH7	Probable Xaa-Pro aminopeptidase 3 OS=Homo sapiens OX=9606 GN=XPNPEP3 PE=1 SV=1	817322	690248	818644	477929	790342	428512	355926	604492	483229	697757	218265	466858	216572	515745	329278	360326	59877.1	223725	139706	258534	964340	321468	567954	375517
Q9NQH7-3	Isoform 3 of Probable Xaa-Pro aminopeptidase 3 OS=Homo sapiens OX=9606 GN=XPNPEP3	817322	690248	818644	477929	790342	428512	355926	604492	483229	697757	218265	466858	216572	515745	329278	360326	59877.1	223725	139706	258534	964340	321468	567954	375517
Q9NQH7-2	Isoform 2 of Probable Xaa-Pro aminopeptidase 3 OS=Homo sapiens OX=9606 GN=XPNPEP3	817322	690248	818644	477929	790342	428512	355926	604492	483229	697757	218265	466858	216572	515745	329278	360326	59877.1	223725	139706	258534	964340	321468	567954	375517
Q9NQH7-4	Isoform 4 of Probable Xaa-Pro aminopeptidase 3 OS=Homo sapiens OX=9606 GN=XPNPEP3	817322	690248	818644	477929	790342	428512	355926	604492	483229	697757	218265	466858	216572	515745	329278	360326	59877.1	223725	139706	258534	964340	321468	567954	375517
Q5QPM0	RNA-binding protein Raly (Fragment) OS=Homo sapiens OX=9606 GN=RALY PE=1 SV=8													599525	684853					63759.4	113944	529657		62880
Q9UKM9-2	Isoform 1 of RNA-binding protein Raly OS=Homo sapiens OX=9606 GN=RALY													599525	684853					63759.4	113944	529657		62880
Q9UKM9	RNA-binding protein Raly OS=Homo sapiens OX=9606 GN=RALY PE=1 SV=1													599525	684853					63759.4	113944	529657		62880
Q5QPL9	RNA-binding protein Raly (Fragment) OS=Homo sapiens OX=9606 GN=RALY PE=1 SV=1													599525	684853					63759.4	113944	529657		62880
E9PJT3	Splicing factor 3B subunit 2 (Fragment) OS=Homo sapiens OX=9606 GN=SF3B2 PE=1 SV=1
H0YCG1	Splicing factor 3B subunit 2 (Fragment) OS=Homo sapiens OX=9606 GN=SF3B2 PE=1 SV=1
E9PJ04	Splicing factor 3B subunit 2 (Fragment) OS=Homo sapiens OX=9606 GN=SF3B2 PE=1 SV=8
Q13435	Splicing factor 3B subunit 2 OS=Homo sapiens OX=9606 GN=SF3B2 PE=1 SV=2
E9PPJ0	Splicing factor 3B subunit 2 OS=Homo sapiens OX=9606 GN=SF3B2 PE=1 SV=1
Q01813	ATP-dependent 6-phosphofructokinase, platelet type OS=Homo sapiens OX=9606 GN=PFKP PE=1 SV=2
H0Y757	ATP-dependent 6-phosphofructokinase, platelet type (Fragment) OS=Homo sapiens OX=9606 GN=PFKP PE=1 SV=1
Q01813-2	Isoform 2 of ATP-dependent 6-phosphofructokinase, platelet type OS=Homo sapiens OX=9606 GN=PFKP
B1APP8	ATP-dependent 6-phosphofructokinase, platelet type OS=Homo sapiens OX=9606 GN=PFKP PE=1 SV=1
P32119	Peroxiredoxin-2 OS=Homo sapiens OX=9606 GN=PRDX2 PE=1 SV=5	2.18454e+06													303084			177036
D6RD18	Heterogeneous nuclear ribonucleoprotein A/B OS=Homo sapiens OX=9606 GN=HNRNPAB PE=1 SV=1													467174	2.01189e+06	785198	4.0425e+06		4.87942e+06	1.49836e+06	237304	217582	2.52101e+06	3.22391e+06	4580481
Q99729-2	Isoform 2 of Heterogeneous nuclear ribonucleoprotein A/B OS=Homo sapiens OX=9606 GN=HNRNPAB													467174	2.01189e+06	785198	4.0425e+06		4.87942e+06	1.49836e+06	237304	217582	2.52101e+06	3.22391e+06	4580481
D6R9P3	Heterogeneous nuclear ribonucleoprotein A/B OS=Homo sapiens OX=9606 GN=HNRNPAB PE=1 SV=1													467174	2.01189e+06	785198	4.0425e+06		4.87942e+06	1.49836e+06	237304	217582	2.52101e+06	3.22391e+06	4580481
Q99729-4	Isoform 4 of Heterogeneous nuclear ribonucleoprotein A/B OS=Homo sapiens OX=9606 GN=HNRNPAB													467174	2.01189e+06	785198	4.0425e+06		4.87942e+06	1.49836e+06	237304	217582	2.52101e+06	3.22391e+06	4580481
Q99729-3	Isoform 3 of Heterogeneous nuclear ribonucleoprotein A/B OS=Homo sapiens OX=9606 GN=HNRNPAB													467174	2.01189e+06	785198	4.0425e+06		4.87942e+06	1.49836e+06	237304	217582	2.52101e+06	3.22391e+06	4580481
Q99729	Heterogeneous nuclear ribonucleoprotein A/B OS=Homo sapiens OX=9606 GN=HNRNPAB PE=1 SV=2													467174	2.01189e+06	785198	4.0425e+06		4.87942e+06	1.49836e+06	237304	217582	2.52101e+06	3.22391e+06	4580481
D6RBZ0	Heterogeneous nuclear ribonucleoprotein A/B OS=Homo sapiens OX=9606 GN=HNRNPAB PE=1 SV=1													467174	2.01189e+06	785198	4.0425e+06		4.87942e+06	1.49836e+06	237304	217582	2.52101e+06	3.22391e+06	4580481
H0YJJ3	Probable RNA-binding protein 23 (Fragment) OS=Homo sapiens OX=9606 GN=RBM23 PE=1 SV=1	1.80679e+07	2.9509e+07	1.87144e+07	7.25439e+07	2.2898e+07	1.72269e+07	1.13169e+08	4.57967e+07	3.35546e+07	4.06851e+07	8.31381e+07	4.93494e+07	2.67113e+07	2.2932e+07	2.69079e+06	1.93029e+07	2.54304e+06	1.53937e+07	5.1178e+07	2.60766e+07	2.49874e+07	1.26886e+07	1.60913e+07	3.90066e+06
G3V546	Probable RNA-binding protein 23 (Fragment) OS=Homo sapiens OX=9606 GN=RBM23 PE=1 SV=8	1.80679e+07	2.9509e+07	1.87144e+07	7.25439e+07	2.2898e+07	1.72269e+07	1.13169e+08	4.57967e+07	3.35546e+07	4.06851e+07	8.31381e+07	4.93494e+07	2.67113e+07	2.2932e+07	2.69079e+06	1.93029e+07	2.54304e+06	1.53937e+07	5.1178e+07	2.60766e+07	2.49874e+07	1.26886e+07	1.60913e+07	3.90066e+06
Q86U06-4	Isoform 4 of Probable RNA-binding protein 23 OS=Homo sapiens OX=9606 GN=RBM23	1.80679e+07	2.9509e+07	1.87144e+07	7.25439e+07	2.2898e+07	1.72269e+07	1.13169e+08	4.57967e+07	3.35546e+07	4.06851e+07	8.31381e+07	4.93494e+07	2.67113e+07	2.2932e+07	2.69079e+06	1.93029e+07	2.54304e+06	1.53937e+07	5.1178e+07	2.60766e+07	2.49874e+07	1.26886e+07	1.60913e+07	3.90066e+06
Q86U06-3	Isoform 3 of Probable RNA-binding protein 23 OS=Homo sapiens OX=9606 GN=RBM23	1.80679e+07	2.9509e+07	1.87144e+07	7.25439e+07	2.2898e+07	1.72269e+07	1.13169e+08	4.57967e+07	3.35546e+07	4.06851e+07	8.31381e+07	4.93494e+07	2.67113e+07	2.2932e+07	2.69079e+06	1.93029e+07	2.54304e+06	1.53937e+07	5.1178e+07	2.60766e+07	2.49874e+07	1.26886e+07	1.60913e+07	3.90066e+06
Q86U06-5	Isoform 5 of Probable RNA-binding protein 23 OS=Homo sapiens OX=9606 GN=RBM23	1.80679e+07	2.9509e+07	1.87144e+07	7.25439e+07	2.2898e+07	1.72269e+07	1.13169e+08	4.57967e+07	3.35546e+07	4.06851e+07	8.31381e+07	4.93494e+07	2.67113e+07	2.2932e+07	2.69079e+06	1.93029e+07	2.54304e+06	1.53937e+07	5.1178e+07	2.60766e+07	2.49874e+07	1.26886e+07	1.60913e+07	3.90066e+06
G3XAP0	Probable RNA-binding protein 23 OS=Homo sapiens OX=9606 GN=RBM23 PE=1 SV=1	1.80679e+07	2.9509e+07	1.87144e+07	7.25439e+07	2.2898e+07	1.72269e+07	1.13169e+08	4.57967e+07	3.35546e+07	4.06851e+07	8.31381e+07	4.93494e+07	2.67113e+07	2.2932e+07	2.69079e+06	1.93029e+07	2.54304e+06	1.53937e+07	5.1178e+07	2.60766e+07	2.49874e+07	1.26886e+07	1.60913e+07	3.90066e+06
Q86U06	Probable RNA-binding protein 23 OS=Homo sapiens OX=9606 GN=RBM23 PE=1 SV=1	1.80679e+07	2.9509e+07	1.87144e+07	7.25439e+07	2.2898e+07	1.72269e+07	1.13169e+08	4.57967e+07	3.35546e+07	4.06851e+07	8.31381e+07	4.93494e+07	2.67113e+07	2.2932e+07	2.69079e+06	1.93029e+07	2.54304e+06	1.53937e+07	5.1178e+07	2.60766e+07	2.49874e+07	1.26886e+07	1.60913e+07	3.90066e+06
Q86U06-2	Isoform 2 of Probable RNA-binding protein 23 OS=Homo sapiens OX=9606 GN=RBM23	1.80679e+07	2.9509e+07	1.87144e+07	7.25439e+07	2.2898e+07	1.72269e+07	1.13169e+08	4.57967e+07	3.35546e+07	4.06851e+07	8.31381e+07	4.93494e+07	2.67113e+07	2.2932e+07	2.69079e+06	1.93029e+07	2.54304e+06	1.53937e+07	5.1178e+07	2.60766e+07	2.49874e+07	1.26886e+07	1.60913e+07	3.90066e+06
G3V1M9	Basic salivary proline-rich protein 1 OS=Homo sapiens OX=9606 GN=PRB1 PE=1 SV=2													4.62774e+06	771541					4.11838e+06	443646	6.62027e+06
P25705-3	Isoform 3 of ATP synthase subunit alpha, mitochondrial OS=Homo sapiens OX=9606 GN=ATP5F1A																4.6606e+06				51037.2
P25705	ATP synthase subunit alpha, mitochondrial OS=Homo sapiens OX=9606 GN=ATP5F1A PE=1 SV=1																4.6606e+06				51037.2
K7ENJ4	ATP synthase F1 subunit alpha (Fragment) OS=Homo sapiens OX=9606 GN=ATP5F1A PE=1 SV=1																4.6606e+06				51037.2
K7EK77	ATP synthase F1 subunit alpha (Fragment) OS=Homo sapiens OX=9606 GN=ATP5F1A PE=1 SV=1																4.6606e+06				51037.2
P25705-2	Isoform 2 of ATP synthase subunit alpha, mitochondrial OS=Homo sapiens OX=9606 GN=ATP5F1A																4.6606e+06				51037.2
A0A087WUK2	Heterogeneous nuclear ribonucleoprotein D-like OS=Homo sapiens OX=9606 GN=HNRNPDL PE=1 SV=1	1.65755e+06	1.88112e+06	2792582	3.07519e+06	2.19574e+06	1.377e+06	1.15455e+06	1.26358e+06	523581	1.04659e+06	1.14602e+06	2.96273e+06	2.69107e+06	4.7687e+06	3.74127e+06	7.79302e+06	1.94344e+06	7.57216e+06	4.91129e+06	1.38199e+06	1768404	1.29606e+07	6.40324e+06	7.5676e+06
D6RF44	Heterogeneous nuclear ribonucleoprotein D0 (Fragment) OS=Homo sapiens OX=9606 GN=HNRNPD PE=1 SV=8	1.65755e+06	1.88112e+06	2792582	3.07519e+06	2.19574e+06	1.377e+06	1.15455e+06	1.26358e+06	523581	1.04659e+06	1.14602e+06	2.96273e+06	2.69107e+06	4.7687e+06	3.74127e+06	7.79302e+06	1.94344e+06	7.57216e+06	4.91129e+06	1.38199e+06	1768404	1.29606e+07	6.40324e+06	7.5676e+06
H0YA96	Heterogeneous nuclear ribonucleoprotein D0 (Fragment) OS=Homo sapiens OX=9606 GN=HNRNPD PE=1 SV=1	1.65755e+06	1.88112e+06	2792582	3.07519e+06	2.19574e+06	1.377e+06	1.15455e+06	1.26358e+06	523581	1.04659e+06	1.14602e+06	2.96273e+06	2.69107e+06	4.7687e+06	3.74127e+06	7.79302e+06	1.94344e+06	7.57216e+06	4.91129e+06	1.38199e+06	1768404	1.29606e+07	6.40324e+06	7.5676e+06
Q14103	Heterogeneous nuclear ribonucleoprotein D0 OS=Homo sapiens OX=9606 GN=HNRNPD PE=1 SV=1	1.65755e+06	1.88112e+06	2792582	3.07519e+06	2.19574e+06	1.377e+06	1.15455e+06	1.26358e+06	523581	1.04659e+06	1.14602e+06	2.96273e+06	2.69107e+06	4.7687e+06	3.74127e+06	7.79302e+06	1.94344e+06	7.57216e+06	4.91129e+06	1.38199e+06	1768404	1.29606e+07	6.40324e+06	7.5676e+06
D6RAF8	Heterogeneous nuclear ribonucleoprotein D0 (Fragment) OS=Homo sapiens OX=9606 GN=HNRNPD PE=1 SV=1	1.65755e+06	1.88112e+06	2792582	3.07519e+06	2.19574e+06	1.377e+06	1.15455e+06	1.26358e+06	523581	1.04659e+06	1.14602e+06	2.96273e+06	2.69107e+06	4.7687e+06	3.74127e+06	7.79302e+06	1.94344e+06	7.57216e+06	4.91129e+06	1.38199e+06	1768404	1.29606e+07	6.40324e+06	7.5676e+06
H0Y8G5	Heterogeneous nuclear ribonucleoprotein D0 (Fragment) OS=Homo sapiens OX=9606 GN=HNRNPD PE=1 SV=8	1.65755e+06	1.88112e+06	2792582	3.07519e+06	2.19574e+06	1.377e+06	1.15455e+06	1.26358e+06	523581	1.04659e+06	1.14602e+06	2.96273e+06	2.69107e+06	4.7687e+06	3.74127e+06	7.79302e+06	1.94344e+06	7.57216e+06	4.91129e+06	1.38199e+06	1768404	1.29606e+07	6.40324e+06	7.5676e+06
O14979-2	Isoform 2 of Heterogeneous nuclear ribonucleoprotein D-like OS=Homo sapiens OX=9606 GN=HNRNPDL	1.65755e+06	1.88112e+06	2792582	3.07519e+06	2.19574e+06	1.377e+06	1.15455e+06	1.26358e+06	523581	1.04659e+06	1.14602e+06	2.96273e+06	2.69107e+06	4.7687e+06	3.74127e+06	7.79302e+06	1.94344e+06	7.57216e+06	4.91129e+06	1.38199e+06	1768404	1.29606e+07	6.40324e+06	7.5676e+06
O14979	Heterogeneous nuclear ribonucleoprotein D-like OS=Homo sapiens OX=9606 GN=HNRNPDL PE=1 SV=3	1.65755e+06	1.88112e+06	2792582	3.07519e+06	2.19574e+06	1.377e+06	1.15455e+06	1.26358e+06	523581	1.04659e+06	1.14602e+06	2.96273e+06	2.69107e+06	4.7687e+06	3.74127e+06	7.79302e+06	1.94344e+06	7.57216e+06	4.91129e+06	1.38199e+06	1768404	1.29606e+07	6.40324e+06	7.5676e+06
Q14103-3	Isoform 3 of Heterogeneous nuclear ribonucleoprotein D0 OS=Homo sapiens OX=9606 GN=HNRNPD	1.65755e+06	1.88112e+06	2792582	3.07519e+06	2.19574e+06	1.377e+06	1.15455e+06	1.26358e+06	523581	1.04659e+06	1.14602e+06	2.96273e+06	2.69107e+06	4.7687e+06	3.74127e+06	7.79302e+06	1.94344e+06	7.57216e+06	4.91129e+06	1.38199e+06	1768404	1.29606e+07	6.40324e+06	7.5676e+06
Q14103-4	Isoform 4 of Heterogeneous nuclear ribonucleoprotein D0 OS=Homo sapiens OX=9606 GN=HNRNPD	1.65755e+06	1.88112e+06	2792582	3.07519e+06	2.19574e+06	1.377e+06	1.15455e+06	1.26358e+06	523581	1.04659e+06	1.14602e+06	2.96273e+06	2.69107e+06	4.7687e+06	3.74127e+06	7.79302e+06	1.94344e+06	7.57216e+06	4.91129e+06	1.38199e+06	1768404	1.29606e+07	6.40324e+06	7.5676e+06
Q14103-2	Isoform 2 of Heterogeneous nuclear ribonucleoprotein D0 OS=Homo sapiens OX=9606 GN=HNRNPD	1.65755e+06	1.88112e+06	2792582	3.07519e+06	2.19574e+06	1.377e+06	1.15455e+06	1.26358e+06	523581	1.04659e+06	1.14602e+06	2.96273e+06	2.69107e+06	4.7687e+06	3.74127e+06	7.79302e+06	1.94344e+06	7.57216e+06	4.91129e+06	1.38199e+06	1768404	1.29606e+07	6.40324e+06	7.5676e+06
O14979-3	Isoform 3 of Heterogeneous nuclear ribonucleoprotein D-like OS=Homo sapiens OX=9606 GN=HNRNPDL	1.65755e+06	1.88112e+06	2792582	3.07519e+06	2.19574e+06	1.377e+06	1.15455e+06	1.26358e+06	523581	1.04659e+06	1.14602e+06	2.96273e+06	2.69107e+06	4.7687e+06	3.74127e+06	7.79302e+06	1.94344e+06	7.57216e+06	4.91129e+06	1.38199e+06	1768404	1.29606e+07	6.40324e+06	7.5676e+06
D6RBQ9	Heterogeneous nuclear ribonucleoprotein D0 (Fragment) OS=Homo sapiens OX=9606 GN=HNRNPD PE=1 SV=1	1.65755e+06	1.88112e+06	2792582	3.07519e+06	2.19574e+06	1.377e+06	1.15455e+06	1.26358e+06	523581	1.04659e+06	1.14602e+06	2.96273e+06	2.69107e+06	4.7687e+06	3.74127e+06	7.79302e+06	1.94344e+06	7.57216e+06	4.91129e+06	1.38199e+06	1768404	1.29606e+07	6.40324e+06	7.5676e+06
Q6P2E9	Enhancer of mRNA-decapping protein 4 OS=Homo sapiens OX=9606 GN=EDC4 PE=1 SV=1
Q6P2E9-2	Isoform 2 of Enhancer of mRNA-decapping protein 4 OS=Homo sapiens OX=9606 GN=EDC4
P47929	Galectin-7 OS=Homo sapiens OX=9606 GN=LGALS7 PE=1 SV=2	4.90592e+06	42193								183072	69474.7	100455		951253		35997.9	134008			23289.8	223648	421329	501334	742971
H7C013	Serum albumin (Fragment) OS=Homo sapiens OX=9606 GN=ALB PE=1 SV=1	77212.8																					1.91906e+06	1.40353e+06	1233579
A0A087WVW9	Ubiquitin carboxyl-terminal hydrolase 17-like protein 17 OS=Homo sapiens OX=9606 GN=USP17L17 PE=3 SV=1	126962368	4.09655e+06	2.60923e+06	4.54031e+06	4.11486e+06	609591	2.44332e+06	2.20241e+06	1.42082e+06	1.48351e+06	5.45499e+06	2.01497e+06	1.60445e+06	6.24236e+06	47258	999546	2.47991e+06	846152	882233	4.19833e+06	25993890	744883	1.24426e+06	9038196
C9JLJ4	Ubiquitin carboxyl-terminal hydrolase 17-like protein 13 OS=Homo sapiens OX=9606 GN=USP17L13 PE=3 SV=1	126962368	4.09655e+06	2.60923e+06	4.54031e+06	4.11486e+06	609591	2.44332e+06	2.20241e+06	1.42082e+06	1.48351e+06	5.45499e+06	2.01497e+06	1.60445e+06	6.24236e+06	47258	999546	2.47991e+06	846152	882233	4.19833e+06	25993890	744883	1.24426e+06	9038196
C9JPN9	Ubiquitin carboxyl-terminal hydrolase 17-like protein 12 OS=Homo sapiens OX=9606 GN=USP17L12 PE=3 SV=1	126962368	4.09655e+06	2.60923e+06	4.54031e+06	4.11486e+06	609591	2.44332e+06	2.20241e+06	1.42082e+06	1.48351e+06	5.45499e+06	2.01497e+06	1.60445e+06	6.24236e+06	47258	999546	2.47991e+06	846152	882233	4.19833e+06	25993890	744883	1.24426e+06	9038196
A0A087WUW7	Ubiquitin carboxyl-terminal hydrolase 17-like protein 15 OS=Homo sapiens OX=9606 GN=USP17L15 PE=3 SV=1	126962368	4.09655e+06	2.60923e+06	4.54031e+06	4.11486e+06	609591	2.44332e+06	2.20241e+06	1.42082e+06	1.48351e+06	5.45499e+06	2.01497e+06	1.60445e+06	6.24236e+06	47258	999546	2.47991e+06	846152	882233	4.19833e+06	25993890	744883	1.24426e+06	9038196
D6R901	Ubiquitin carboxyl-terminal hydrolase 17-like protein 21 OS=Homo sapiens OX=9606 GN=USP17L21 PE=3 SV=1	126962368	4.09655e+06	2.60923e+06	4.54031e+06	4.11486e+06	609591	2.44332e+06	2.20241e+06	1.42082e+06	1.48351e+06	5.45499e+06	2.01497e+06	1.60445e+06	6.24236e+06	47258	999546	2.47991e+06	846152	882233	4.19833e+06	25993890	744883	1.24426e+06	9038196
A0A087WYD9	Ubiquitin carboxyl-terminal hydrolase 17-like protein 19 OS=Homo sapiens OX=9606 GN=USP17L19 PE=3 SV=1	126962368	4.09655e+06	2.60923e+06	4.54031e+06	4.11486e+06	609591	2.44332e+06	2.20241e+06	1.42082e+06	1.48351e+06	5.45499e+06	2.01497e+06	1.60445e+06	6.24236e+06	47258	999546	2.47991e+06	846152	882233	4.19833e+06	25993890	744883	1.24426e+06	9038196
A0A087WTA0	Ubiquitin carboxyl-terminal hydrolase 17-like protein 11 OS=Homo sapiens OX=9606 GN=USP17L11 PE=3 SV=1	126962368	4.09655e+06	2.60923e+06	4.54031e+06	4.11486e+06	609591	2.44332e+06	2.20241e+06	1.42082e+06	1.48351e+06	5.45499e+06	2.01497e+06	1.60445e+06	6.24236e+06	47258	999546	2.47991e+06	846152	882233	4.19833e+06	25993890	744883	1.24426e+06	9038196
Q0WX57	Ubiquitin carboxyl-terminal hydrolase 17-like protein 24 OS=Homo sapiens OX=9606 GN=USP17L24 PE=1 SV=2	126962368	4.09655e+06	2.60923e+06	4.54031e+06	4.11486e+06	609591	2.44332e+06	2.20241e+06	1.42082e+06	1.48351e+06	5.45499e+06	2.01497e+06	1.60445e+06	6.24236e+06	47258	999546	2.47991e+06	846152	882233	4.19833e+06	25993890	744883	1.24426e+06	9038196
A0A087WTF5	Ubiquitin carboxyl-terminal hydrolase 17-like protein 20 OS=Homo sapiens OX=9606 GN=USP17L20 PE=3 SV=1	126962368	4.09655e+06	2.60923e+06	4.54031e+06	4.11486e+06	609591	2.44332e+06	2.20241e+06	1.42082e+06	1.48351e+06	5.45499e+06	2.01497e+06	1.60445e+06	6.24236e+06	47258	999546	2.47991e+06	846152	882233	4.19833e+06	25993890	744883	1.24426e+06	9038196
A8MUK1	Ubiquitin carboxyl-terminal hydrolase 17-like protein 5 OS=Homo sapiens OX=9606 GN=USP17L5 PE=3 SV=2	126962368	4.09655e+06	2.60923e+06	4.54031e+06	4.11486e+06	609591	2.44332e+06	2.20241e+06	1.42082e+06	1.48351e+06	5.45499e+06	2.01497e+06	1.60445e+06	6.24236e+06	47258	999546	2.47991e+06	846152	882233	4.19833e+06	25993890	744883	1.24426e+06	9038196
Q7RTZ2	Ubiquitin carboxyl-terminal hydrolase 17-like protein 1 OS=Homo sapiens OX=9606 GN=USP17L1 PE=3 SV=1	126962368	4.09655e+06	2.60923e+06	4.54031e+06	4.11486e+06	609591	2.44332e+06	2.20241e+06	1.42082e+06	1.48351e+06	5.45499e+06	2.01497e+06	1.60445e+06	6.24236e+06	47258	999546	2.47991e+06	846152	882233	4.19833e+06	25993890	744883	1.24426e+06	9038196
D6RJB6	Ubiquitin carboxyl-terminal hydrolase 17-like protein 20 OS=Homo sapiens OX=9606 GN=USP17L20 PE=3 SV=1	126962368	4.09655e+06	2.60923e+06	4.54031e+06	4.11486e+06	609591	2.44332e+06	2.20241e+06	1.42082e+06	1.48351e+06	5.45499e+06	2.01497e+06	1.60445e+06	6.24236e+06	47258	999546	2.47991e+06	846152	882233	4.19833e+06	25993890	744883	1.24426e+06	9038196
D6RA61	Ubiquitin carboxyl-terminal hydrolase 17-like protein 22 OS=Homo sapiens OX=9606 GN=USP17L22 PE=3 SV=1	126962368	4.09655e+06	2.60923e+06	4.54031e+06	4.11486e+06	609591	2.44332e+06	2.20241e+06	1.42082e+06	1.48351e+06	5.45499e+06	2.01497e+06	1.60445e+06	6.24236e+06	47258	999546	2.47991e+06	846152	882233	4.19833e+06	25993890	744883	1.24426e+06	9038196
A0A087WUD4	Ubiquitin carboxyl-terminal hydrolase 17-like protein 21 OS=Homo sapiens OX=9606 GN=USP17L21 PE=3 SV=1	126962368	4.09655e+06	2.60923e+06	4.54031e+06	4.11486e+06	609591	2.44332e+06	2.20241e+06	1.42082e+06	1.48351e+06	5.45499e+06	2.01497e+06	1.60445e+06	6.24236e+06	47258	999546	2.47991e+06	846152	882233	4.19833e+06	25993890	744883	1.24426e+06	9038196
I3L0E4	Ubiquitin carboxyl-terminal hydrolase 17-like protein 10 OS=Homo sapiens OX=9606 GN=USP17L10 PE=3 SV=2	126962368	4.09655e+06	2.60923e+06	4.54031e+06	4.11486e+06	609591	2.44332e+06	2.20241e+06	1.42082e+06	1.48351e+06	5.45499e+06	2.01497e+06	1.60445e+06	6.24236e+06	47258	999546	2.47991e+06	846152	882233	4.19833e+06	25993890	744883	1.24426e+06	9038196
C9JJH3	Ubiquitin carboxyl-terminal hydrolase 17-like protein 10 OS=Homo sapiens OX=9606 GN=USP17L10 PE=3 SV=1	126962368	4.09655e+06	2.60923e+06	4.54031e+06	4.11486e+06	609591	2.44332e+06	2.20241e+06	1.42082e+06	1.48351e+06	5.45499e+06	2.01497e+06	1.60445e+06	6.24236e+06	47258	999546	2.47991e+06	846152	882233	4.19833e+06	25993890	744883	1.24426e+06	9038196
D6RCP7	Ubiquitin carboxyl-terminal hydrolase 17-like protein 19 OS=Homo sapiens OX=9606 GN=USP17L19 PE=3 SV=1	126962368	4.09655e+06	2.60923e+06	4.54031e+06	4.11486e+06	609591	2.44332e+06	2.20241e+06	1.42082e+06	1.48351e+06	5.45499e+06	2.01497e+06	1.60445e+06	6.24236e+06	47258	999546	2.47991e+06	846152	882233	4.19833e+06	25993890	744883	1.24426e+06	9038196
A6NCW0	Ubiquitin carboxyl-terminal hydrolase 17-like protein 3 OS=Homo sapiens OX=9606 GN=USP17L3 PE=3 SV=1	126962368	4.09655e+06	2.60923e+06	4.54031e+06	4.11486e+06	609591	2.44332e+06	2.20241e+06	1.42082e+06	1.48351e+06	5.45499e+06	2.01497e+06	1.60445e+06	6.24236e+06	47258	999546	2.47991e+06	846152	882233	4.19833e+06	25993890	744883	1.24426e+06	9038196
A0A087WY87	Ubiquitin carboxyl-terminal hydrolase 17-like protein 13 OS=Homo sapiens OX=9606 GN=USP17L13 PE=3 SV=1	126962368	4.09655e+06	2.60923e+06	4.54031e+06	4.11486e+06	609591	2.44332e+06	2.20241e+06	1.42082e+06	1.48351e+06	5.45499e+06	2.01497e+06	1.60445e+06	6.24236e+06	47258	999546	2.47991e+06	846152	882233	4.19833e+06	25993890	744883	1.24426e+06	9038196
C9JVI0	Ubiquitin carboxyl-terminal hydrolase 17-like protein 11 OS=Homo sapiens OX=9606 GN=USP17L11 PE=3 SV=1	126962368	4.09655e+06	2.60923e+06	4.54031e+06	4.11486e+06	609591	2.44332e+06	2.20241e+06	1.42082e+06	1.48351e+06	5.45499e+06	2.01497e+06	1.60445e+06	6.24236e+06	47258	999546	2.47991e+06	846152	882233	4.19833e+06	25993890	744883	1.24426e+06	9038196
A0A087WTC1	Ubiquitin carboxyl-terminal hydrolase 17-like protein 18 OS=Homo sapiens OX=9606 GN=USP17L18 PE=3 SV=1	126962368	4.09655e+06	2.60923e+06	4.54031e+06	4.11486e+06	609591	2.44332e+06	2.20241e+06	1.42082e+06	1.48351e+06	5.45499e+06	2.01497e+06	1.60445e+06	6.24236e+06	47258	999546	2.47991e+06	846152	882233	4.19833e+06	25993890	744883	1.24426e+06	9038196
D6R9N7	Ubiquitin carboxyl-terminal hydrolase 17-like protein 18 OS=Homo sapiens OX=9606 GN=USP17L18 PE=3 SV=1	126962368	4.09655e+06	2.60923e+06	4.54031e+06	4.11486e+06	609591	2.44332e+06	2.20241e+06	1.42082e+06	1.48351e+06	5.45499e+06	2.01497e+06	1.60445e+06	6.24236e+06	47258	999546	2.47991e+06	846152	882233	4.19833e+06	25993890	744883	1.24426e+06	9038196
A0A087X1Q3	Ubiquitin carboxyl-terminal hydrolase 17-like protein 24 OS=Homo sapiens OX=9606 GN=USP17L25 PE=3 SV=1	126962368	4.09655e+06	2.60923e+06	4.54031e+06	4.11486e+06	609591	2.44332e+06	2.20241e+06	1.42082e+06	1.48351e+06	5.45499e+06	2.01497e+06	1.60445e+06	6.24236e+06	47258	999546	2.47991e+06	846152	882233	4.19833e+06	25993890	744883	1.24426e+06	9038196
D6RBQ6	Ubiquitin carboxyl-terminal hydrolase 17-like protein 17 OS=Homo sapiens OX=9606 GN=USP17L17 PE=3 SV=1	126962368	4.09655e+06	2.60923e+06	4.54031e+06	4.11486e+06	609591	2.44332e+06	2.20241e+06	1.42082e+06	1.48351e+06	5.45499e+06	2.01497e+06	1.60445e+06	6.24236e+06	47258	999546	2.47991e+06	846152	882233	4.19833e+06	25993890	744883	1.24426e+06	9038196
C9J2P7	Ubiquitin carboxyl-terminal hydrolase 17-like protein 15 OS=Homo sapiens OX=9606 GN=USP17L15 PE=3 SV=1	126962368	4.09655e+06	2.60923e+06	4.54031e+06	4.11486e+06	609591	2.44332e+06	2.20241e+06	1.42082e+06	1.48351e+06	5.45499e+06	2.01497e+06	1.60445e+06	6.24236e+06	47258	999546	2.47991e+06	846152	882233	4.19833e+06	25993890	744883	1.24426e+06	9038196
A0A087WWE9	Ubiquitin carboxyl-terminal hydrolase 17-like protein 22 OS=Homo sapiens OX=9606 GN=USP17L22 PE=3 SV=1	126962368	4.09655e+06	2.60923e+06	4.54031e+06	4.11486e+06	609591	2.44332e+06	2.20241e+06	1.42082e+06	1.48351e+06	5.45499e+06	2.01497e+06	1.60445e+06	6.24236e+06	47258	999546	2.47991e+06	846152	882233	4.19833e+06	25993890	744883	1.24426e+06	9038196
Q00610	Clathrin heavy chain 1 OS=Homo sapiens OX=9606 GN=CLTC PE=1 SV=5	36473		45659.3		45153.8	45136.4	138222	406222	149622	670490		204583										144555	251846	350928
A0A087WVQ6	Clathrin heavy chain OS=Homo sapiens OX=9606 GN=CLTC PE=1 SV=1	36473		45659.3		45153.8	45136.4	138222	406222	149622	670490		204583										144555	251846	350928
Q00610-2	Isoform 2 of Clathrin heavy chain 1 OS=Homo sapiens OX=9606 GN=CLTC	36473		45659.3		45153.8	45136.4	138222	406222	149622	670490		204583										144555	251846	350928
Q14974	Importin subunit beta-1 OS=Homo sapiens OX=9606 GN=KPNB1 PE=1 SV=2	262139	185485	217140	40656.9		34718.3				177943			69546.2	155872							147415
Q14974-2	Isoform 2 of Importin subunit beta-1 OS=Homo sapiens OX=9606 GN=KPNB1	262139	185485	217140	40656.9		34718.3				177943			69546.2	155872							147415
J3KTM9	Importin subunit beta-1 (Fragment) OS=Homo sapiens OX=9606 GN=KPNB1 PE=1 SV=1	262139	185485	217140	40656.9		34718.3				177943			69546.2	155872							147415
P62318	Small nuclear ribonucleoprotein Sm D3 OS=Homo sapiens OX=9606 GN=SNRPD3 PE=1 SV=1	462280	300926			102421		445690	381482	139830	472527	701264	492878	206299	501199	124015	191241		405532	688506	292198	337120		177174
P62318-2	Isoform 2 of Small nuclear ribonucleoprotein Sm D3 OS=Homo sapiens OX=9606 GN=SNRPD3	462280	300926			102421		445690	381482	139830	472527	701264	492878	206299	501199	124015	191241		405532	688506	292198	337120		177174
P06703	Protein S100-A6 OS=Homo sapiens OX=9606 GN=S100A6 PE=1 SV=1												30208.9										805497	279833	322060
R4GN98	Protein S100 (Fragment) OS=Homo sapiens OX=9606 GN=S100A6 PE=1 SV=1												30208.9										805497	279833	322060
Q86SJ6-2	Isoform 2 of Desmoglein-4 OS=Homo sapiens OX=9606 GN=DSG4	36690.8										18866.5					87223.4					1.33333e+06	107170
Q86SJ6	Desmoglein-4 OS=Homo sapiens OX=9606 GN=DSG4 PE=1 SV=1	36690.8										18866.5					87223.4					1.33333e+06	107170
O75688-3	Isoform Beta-X of Protein phosphatase 1B OS=Homo sapiens OX=9606 GN=PPM1B		44233	31911.5		41121.6									96332.6		320180	36915.6	626779	182317	192495	220723	105021	644390	254806
O75688	Protein phosphatase 1B OS=Homo sapiens OX=9606 GN=PPM1B PE=1 SV=1		44233	31911.5		41121.6									96332.6		320180	36915.6	626779	182317	192495	220723	105021	644390	254806
P20908	Collagen alpha-1(V) chain OS=Homo sapiens OX=9606 GN=COL5A1 PE=1 SV=3	312075	546099				1.26949e+06				3.73011e+06	1.38972e+06	571119				1.09073e+06	92879	2621294	235644	298580	275416
A0A087WXW9	Collagen alpha-1(V) chain OS=Homo sapiens OX=9606 GN=COL5A1 PE=1 SV=1	312075	546099				1.26949e+06				3.73011e+06	1.38972e+06	571119				1.09073e+06	92879	2621294	235644	298580	275416
M0R2T0	Heterogeneous nuclear ribonucleoprotein M (Fragment) OS=Homo sapiens OX=9606 GN=HNRNPM PE=1 SV=1		162631	415866	391498	260779	43637.2	285511	251767	363215	263269	145905	196203		602346		306323	54205.4	247044	108080	334676	866922	151303	419471	784876
M0R0N3	Heterogeneous nuclear ribonucleoprotein M (Fragment) OS=Homo sapiens OX=9606 GN=HNRNPM PE=1 SV=8		162631	415866	391498	260779	43637.2	285511	251767	363215	263269	145905	196203		602346		306323	54205.4	247044	108080	334676	866922	151303	419471	784876
M0R019	Heterogeneous nuclear ribonucleoprotein M (Fragment) OS=Homo sapiens OX=9606 GN=HNRNPM PE=1 SV=8		162631	415866	391498	260779	43637.2	285511	251767	363215	263269	145905	196203		602346		306323	54205.4	247044	108080	334676	866922	151303	419471	784876
M0QYL3	Heterogeneous nuclear ribonucleoprotein M (Fragment) OS=Homo sapiens OX=9606 GN=HNRNPM PE=1 SV=1		162631	415866	391498	260779	43637.2	285511	251767	363215	263269	145905	196203		602346		306323	54205.4	247044	108080	334676	866922	151303	419471	784876
Q6PIY7-2	Isoform 2 of Poly(A) RNA polymerase GLD2 OS=Homo sapiens OX=9606 GN=PAPD4																					64759.1	143468	241380	132699
D6RAF2	Poly(A) RNA polymerase GLD2 OS=Homo sapiens OX=9606 GN=PAPD4 PE=1 SV=1																					64759.1	143468	241380	132699
Q6PIY7	Poly(A) RNA polymerase GLD2 OS=Homo sapiens OX=9606 GN=PAPD4 PE=1 SV=1																					64759.1	143468	241380	132699
P05109	Protein S100-A8 OS=Homo sapiens OX=9606 GN=S100A8 PE=1 SV=1		131648								51043.8											66406.8	649854	575239	742468
cRAP015	Beta-casein OS=Bos taurus GN=CSN2 PE=1 SV=2	3.63783e+06	2.9361e+06	23391602	2.24634e+06	6.80905e+06	1.3265e+06	2210044	2.42556e+06	1.26888e+06	3004657	1887388	1.5075e+06	4.34382e+06	3210498	1.23072e+06	1.79667e+06	620465	1.15933e+06	1.71134e+06	1.34828e+06	6135980	4480254	1.84756e+06	2.7585e+06
Q16629-2	Isoform 2 of Serine/arginine-rich splicing factor 7 OS=Homo sapiens OX=9606 GN=SRSF7											362599		721826	909727	422438	551023		309547	546062	418090	275667		189149	205369
Q16629-3	Isoform 3 of Serine/arginine-rich splicing factor 7 OS=Homo sapiens OX=9606 GN=SRSF7											362599		721826	909727	422438	551023		309547	546062	418090	275667		189149	205369
C9JAB2	Serine/arginine-rich-splicing factor 7 OS=Homo sapiens OX=9606 GN=SRSF7 PE=1 SV=1											362599		721826	909727	422438	551023		309547	546062	418090	275667		189149	205369
Q16629-4	Isoform 4 of Serine/arginine-rich splicing factor 7 OS=Homo sapiens OX=9606 GN=SRSF7											362599		721826	909727	422438	551023		309547	546062	418090	275667		189149	205369
A0A0B4J1Z1	Serine/arginine-rich-splicing factor 7 OS=Homo sapiens OX=9606 GN=SRSF7 PE=1 SV=1											362599		721826	909727	422438	551023		309547	546062	418090	275667		189149	205369
Q16629	Serine/arginine-rich splicing factor 7 OS=Homo sapiens OX=9606 GN=SRSF7 PE=1 SV=1											362599		721826	909727	422438	551023		309547	546062	418090	275667		189149	205369
H0YBU9	RNA-binding protein with multiple-splicing (Fragment) OS=Homo sapiens OX=9606 GN=RBPMS PE=1 SV=1																1.50759e+06	107167	1.96526e+06				860043	2.13998e+06	262687
Q93062-2	Isoform B of RNA-binding protein with multiple splicing OS=Homo sapiens OX=9606 GN=RBPMS																1.50759e+06	107167	1.96526e+06				860043	2.13998e+06	262687
Q93062-4	Isoform D of RNA-binding protein with multiple splicing OS=Homo sapiens OX=9606 GN=RBPMS																1.50759e+06	107167	1.96526e+06				860043	2.13998e+06	262687
Q6ZRY4	RNA-binding protein with multiple splicing 2 OS=Homo sapiens OX=9606 GN=RBPMS2 PE=1 SV=1																1.50759e+06	107167	1.96526e+06				860043	2.13998e+06	262687
B4E3T4	HCG2043421, isoform CRA_c OS=Homo sapiens OX=9606 GN=RBPMS PE=1 SV=1																1.50759e+06	107167	1.96526e+06				860043	2.13998e+06	262687
Q93062-5	Isoform E of RNA-binding protein with multiple splicing OS=Homo sapiens OX=9606 GN=RBPMS																1.50759e+06	107167	1.96526e+06				860043	2.13998e+06	262687
H0YC46	RNA-binding protein with multiple-splicing (Fragment) OS=Homo sapiens OX=9606 GN=RBPMS PE=1 SV=1																1.50759e+06	107167	1.96526e+06				860043	2.13998e+06	262687
Q93062	RNA-binding protein with multiple splicing OS=Homo sapiens OX=9606 GN=RBPMS PE=1 SV=1																1.50759e+06	107167	1.96526e+06				860043	2.13998e+06	262687
Q93062-3	Isoform C of RNA-binding protein with multiple splicing OS=Homo sapiens OX=9606 GN=RBPMS																1.50759e+06	107167	1.96526e+06				860043	2.13998e+06	262687
D6RFM2	Tropomyosin alpha-3 chain OS=Homo sapiens OX=9606 GN=TPM3 PE=1 SV=1
P06702	Protein S100-A9 OS=Homo sapiens OX=9606 GN=S100A9 PE=1 SV=1	667164	544996	295220	224190	389737	211694	163977	197706		535192	294638	304582	144052	376799		146755	121631		206239		749357	6943065	4974458	3883410
