# Supplementary material for: Cell-type specific regulator RBPMS switches alternative splicing via higher-order oligomerization and heterotypic interactions with other splicing regulators
Source: Nucleic Acids Res. 2023 Aug 7;51(18):9961–82. doi: 10.1093/nar/gkad652 (PMC10570038; doi:10.1093/nar/gkad652)
Supplement: gkad652_Supplemental_Files [file gkad652_supplemental_files.zip › Supplementary Data File RNA_MS_B.xlsx]

## Sheet: Sample group info
Group name	Condition	Normalized abundances in column
G1	ATP- T- R-	C
G2	ATP- T- R+	D
G3	ATP+ T- R-	E
G4	ATP+ T- R+	F
G5	ATP- T+ R-	G
G6	ATP- T+ R+	H
G7	ATP+ T+ R-	I
G8	ATP+ T+ R+	J
	T= transcript RNA, R=RBPMS

## Sheet: Normalized abundances
Accession	Description	Abundances.Grouped.G1	Abundances.Grouped.G2	Abundances.Grouped.G3	Abundances.Grouped.G4	Abundances.Grouped.G5	Abundances.Grouped.G6	Abundances.Grouped.G7	Abundances.Grouped.G8
cRAP112	Trypsin OS=Sus scrofa PE=1 SV=1	101.8	103.5	97.8	100.7	101.8	98.4	95.5	100.6
P07910	Heterogeneous nuclear ribonucleoproteins C1/C2 OS=Homo sapiens OX=9606 GN=HNRNPC PE=1 SV=4	56.2	58.3	55.5	58.1	158.6	88.6	232.9	91.7
P06737	Glycogen phosphorylase, liver form OS=Homo sapiens OX=9606 GN=PYGL PE=1 SV=4	113.6	109.7	81.4	89.4	91.1	104	75	135.8
B4DSU6	Heterogeneous nuclear ribonucleoproteins C1/C2 OS=Homo sapiens OX=9606 GN=HNRNPC PE=1 SV=1				1.4	293.2	50.1	420.7	34.6
cRAP087	Serum albumin OS=Bos taurus GN=ALB PE=1 SV=4	104.2	107.8	118.3	96.7	98.3	96.7	94.6	83.5
P0AEX9	Maltose/maltodextrin-binding periplasmic protein OS=Escherichia coli (strain K12) OX=83333 GN=malE PE=1 SV=1	91.7	95.1	155.1	129.1	86.5	70.1	97.8	74.6
H3BQZ7	HCG2044799 OS=Homo sapiens OX=9606 GN=HNRNPUL2-BSCL2 PE=4 SV=1	0.9	1.2	1.4	2.1	19.5	223.5	5.6	545.8
P11142	Heat shock cognate 71 kDa protein OS=Homo sapiens OX=9606 GN=HSPA8 PE=1 SV=1	77.4	66.8	124.3	88.9	40.6	67.6	188.4	146.1
A0A1X7SBS1	Heterogeneous nuclear ribonucleoprotein U OS=Homo sapiens OX=9606 GN=HNRNPU PE=1 SV=1	3.6	2.1	8.7	6.8	155.7	140	272.2	210.8
O60506-4	Isoform 4 of Heterogeneous nuclear ribonucleoprotein Q OS=Homo sapiens OX=9606 GN=SYNCRIP	0.9	0.8	1.8	1.3	208.5	102.4	298.7	185.4
F6UXX1	Heterogeneous nuclear ribonucleoprotein Q (Fragment) OS=Homo sapiens OX=9606 GN=SYNCRIP PE=1 SV=1	38.3	1.4	13.1		152.3	74.6	246.7	273.5
J3KTA4	Probable ATP-dependent RNA helicase DDX5 OS=Homo sapiens OX=9606 GN=DDX5 PE=1 SV=1	11.7	8.4	10.5	8.1	220.3	112.1	313.1	115.9
A6XMV8	Protease serine 2 preproprotein OS=Homo sapiens OX=9606 GN=PRSS2 PE=1 SV=1	100	102.6	106.1	103.6	97.5	91.8	97.3	101.1
P15924	Desmoplakin OS=Homo sapiens OX=9606 GN=DSP PE=1 SV=3	100.7	74.2	41.8	63.1	143.9	117.9	197	61.4
A0A1W2PQD4	Heterogeneous nuclear ribonucleoprotein U (Fragment) OS=Homo sapiens OX=9606 GN=HNRNPU PE=1 SV=1	5.9	3.8	18.3	14.2	156.9	129.7	269.4	201.9
Q5T6W2	Heterogeneous nuclear ribonucleoprotein K (Fragment) OS=Homo sapiens OX=9606 GN=HNRNPK PE=1 SV=1	40.1	24	14.6	18.5	111.3	136.8	336.2	118.5
Q9NZB2-6	Isoform F of Constitutive coactivator of PPAR-gamma-like protein 1 OS=Homo sapiens OX=9606 GN=FAM120A	6.7	1.8			281.6	74.1	384.2	51.7
Q92841	Probable ATP-dependent RNA helicase DDX17 OS=Homo sapiens OX=9606 GN=DDX17 PE=1 SV=2	12.4	10.4	5	7.8	244.2	72.6	349.9	97.7
E9PAU2	Ribonucleoprotein PTB-binding 1 OS=Homo sapiens OX=9606 GN=RAVER1 PE=1 SV=1					138.5	129.6	313.8	218.1
D6RA49	RNA-binding protein 47 (Fragment) OS=Homo sapiens OX=9606 GN=RBM47 PE=1 SV=8						356.2		443.8
Q96SI9	Spermatid perinuclear RNA-binding protein OS=Homo sapiens OX=9606 GN=STRBP PE=1 SV=1					81.3	226.9	159.9	331.9
D6REM6	Matrin-3 OS=Homo sapiens OX=9606 GN=MATR3 PE=1 SV=1	78.2	91.3	25	26.8	139	115.4	161	163.3
Q5JP53	Tubulin beta chain OS=Homo sapiens OX=9606 GN=TUBB PE=1 SV=1	108.3	99.1	116.3	102.7	81.6	88.5	149.3	54.1
Q8IY67-3	Isoform 3 of Ribonucleoprotein PTB-binding 1 OS=Homo sapiens OX=9606 GN=RAVER1					131.4	129.1	318.7	220.8
Q12906-5	Isoform 5 of Interleukin enhancer-binding factor 3 OS=Homo sapiens OX=9606 GN=ILF3	13.7	73.6	11.2	68.2	149.9	98.3	324.8	60.4
Q09161	Nuclear cap-binding protein subunit 1 OS=Homo sapiens OX=9606 GN=NCBP1 PE=1 SV=1	15.1				223.7	106	244.8	210.3
Q9NZI8	Insulin-like growth factor 2 mRNA-binding protein 1 OS=Homo sapiens OX=9606 GN=IGF2BP1 PE=1 SV=2	70.7	91.6	78	56.5	90.9	92.1	219.6	100.8
P11216	Glycogen phosphorylase, brain form OS=Homo sapiens OX=9606 GN=PYGB PE=1 SV=5	91.3	145.3	88.7	91.9	60.2	97.4	63.9	161.3
Q96I24	Far upstream element-binding protein 3 OS=Homo sapiens OX=9606 GN=FUBP3 PE=1 SV=2	9.6		14	22.7	22.4	254.4	49	427.8
Q53FA3	HSPA1L (Fragment) OS=Homo sapiens OX=9606 GN=HSPA1L PE=1 SV=1	89.2	67.9	132	83	79.1	86.1	143.1	119.7
O43390-2	Isoform 2 of Heterogeneous nuclear ribonucleoprotein R OS=Homo sapiens OX=9606 GN=HNRNPR					168.5	80	350.5	201
B3KM87	Matrin-3 OS=Homo sapiens OX=9606 GN=MATR3 PE=1 SV=1	100.4	60.3	24.3	27.8	142.6	77.3	211.1	156.2
B0YJC4	Vimentin OS=Homo sapiens OX=9606 GN=VIM PE=1 SV=1	82.2	52.6	160.7	183.5	36.8	50.4	123.1	110.6
H0YIN9	Keratin, type II cytoskeletal 5 (Fragment) OS=Homo sapiens OX=9606 GN=KRT5 PE=1 SV=1	212.5	145.5	76	51.2	140	44	42.1	88.7
E9PCY7	Heterogeneous nuclear ribonucleoprotein H OS=Homo sapiens OX=9606 GN=HNRNPH1 PE=1 SV=1	6	4.8	12.6	9.7	68.1	206.4	141.9	350.5
P38159-2	Isoform 2 of RNA-binding motif protein, X chromosome OS=Homo sapiens OX=9606 GN=RBMX	4.1	2.2	3.1	6.7	261.4	57	404.7	60.9
P49368	T-complex protein 1 subunit gamma OS=Homo sapiens OX=9606 GN=CCT3 PE=1 SV=4	148.5	126.3	110.5	70.9	76.5	117.4	71	78.9
O60506-5	Isoform 5 of Heterogeneous nuclear ribonucleoprotein Q OS=Homo sapiens OX=9606 GN=SYNCRIP	1	0.9	2	1.4	193.2	111.8	306.8	182.7
Q9NZB2-5	Isoform E of Constitutive coactivator of PPAR-gamma-like protein 1 OS=Homo sapiens OX=9606 GN=FAM120A	11.8	3.1			314.9	56.2	363.4	50.6
A0A087WWU8	Tropomyosin alpha-3 chain OS=Homo sapiens OX=9606 GN=TPM3 PE=1 SV=1	11.3	12.8	238.7	325.2	5.4	11.4	99.6	95.6
P35030-3	Isoform 3 of Trypsin-3 OS=Homo sapiens OX=9606 GN=PRSS3	93.5	81.1	78.3	94.8	109.3	114.4	111	117.7
O00425	Insulin-like growth factor 2 mRNA-binding protein 3 OS=Homo sapiens OX=9606 GN=IGF2BP3 PE=1 SV=2					202	158.9	280.4	158.7
O43809	Cleavage and polyadenylation specificity factor subunit 5 OS=Homo sapiens OX=9606 GN=NUDT21 PE=1 SV=1	70.4	34.8	121.2	157.4	101.2	66.8	216.1	32.1
Q15233	Non-POU domain-containing octamer-binding protein OS=Homo sapiens OX=9606 GN=NONO PE=1 SV=4	63	36.9	24.2	27.5	142.5	74.3	324.7	106.9
B4DY09	Interleukin enhancer-binding factor 2 OS=Homo sapiens OX=9606 GN=ILF2 PE=1 SV=1	1.4	1.6		1.6	183	204.8	233.2	174.4
V9GZ37	Heat shock 70 kDa protein 1A OS=Homo sapiens OX=9606 GN=HSPA1A PE=1 SV=1	72.9	61.3	152.5	80.4	97.2	54.3	208.7	72.8
J3KRZ1	Probable ATP-dependent RNA helicase DDX5 (Fragment) OS=Homo sapiens OX=9606 GN=DDX5 PE=1 SV=1	11.7	11	11	7.9	211.2	88.1	335.7	123.3
E9PB51	RNA-binding protein 4 OS=Homo sapiens OX=9606 GN=RBM4 PE=1 SV=1	4.2	2.3	3	6.4	5.7	313.8	28.8	435.7
cRAP013	Alpha-S1-casein OS=Bos taurus GN=CSN1S1 PE=1 SV=2	128	127.2	58.9	151.7	59.4	36.4	83.5	154.9
A6NL76	Actin, alpha skeletal muscle OS=Homo sapiens OX=9606 GN=ACTA1 PE=1 SV=3	43	34.1	180	170.5	21.9	49.7	135	165.7
A0A0D9SFB3	ATP-dependent RNA helicase DDX3X OS=Homo sapiens OX=9606 GN=DDX3X PE=1 SV=1	36.4	22.7	20.9	31.1	126.4	46.9	412.1	103.6
Q5TCI8	Prelamin-A/C OS=Homo sapiens OX=9606 GN=LMNA PE=1 SV=1	129.7	85.7	99.7	53.8	91.3	55.3	217.7	66.7
P0C0S8	Histone H2A type 1 OS=Homo sapiens OX=9606 GN=HIST1H2AG PE=1 SV=2	77.5	57.4	68.4	70.5	71.2	104.2	102.8	247.9
X6R941	Nuclear cap-binding protein subunit 1 (Fragment) OS=Homo sapiens OX=9606 GN=NCBP1 PE=1 SV=1	26.5				225.2	118.3	172	257.9
E9PN25	Heat shock cognate 71 kDa protein (Fragment) OS=Homo sapiens OX=9606 GN=HSPA8 PE=1 SV=1	92.5	64.5	113.7	79.6	48.3	98.5	153.3	149.6
P02788-2	Isoform DeltaLf of Lactotransferrin OS=Homo sapiens OX=9606 GN=LTF	17.4	12.3		24.5		142.9		603
O75526	RNA-binding motif protein, X-linked-like-2 OS=Homo sapiens OX=9606 GN=RBMXL2 PE=1 SV=3				2.6	286.1	44.5	419.2	47.6
Q15365	Poly(rC)-binding protein 1 OS=Homo sapiens OX=9606 GN=PCBP1 PE=1 SV=2	108	90.9	146.4	146	46	85.1	103.1	74.5
D6RF17	Heterogeneous nuclear ribonucleoprotein H (Fragment) OS=Homo sapiens OX=9606 GN=HNRNPH1 PE=1 SV=1	7	7.8	18.9	15.3	76.4	211.2	128.5	334.9
A0A0C4DG79	Constitutive coactivator of PPAR-gamma-like protein 1 (Fragment) OS=Homo sapiens OX=9606 GN=FAM120A PE=1 SV=1					239.1	97.6	412.6	50.6
O43251	RNA binding protein fox-1 homolog 2 OS=Homo sapiens OX=9606 GN=RBFOX2 PE=1 SV=3						351.9	10.7	437.4
Q9H6T0	Epithelial splicing regulatory protein 2 OS=Homo sapiens OX=9606 GN=ESRP2 PE=1 SV=1						193.7	19.1	587.2
Q93077	Histone H2A type 1-C OS=Homo sapiens OX=9606 GN=HIST1H2AC PE=1 SV=3	83.7	61.9	73.8	76.1	76.9	112.5	110.9	204.1
P31025	Lipocalin-1 OS=Homo sapiens OX=9606 GN=LCN1 PE=1 SV=1	67.4	69.5	84.4	85.7	79.3	63.7	129.7	220.2
Q9NZI8-2	Isoform 2 of Insulin-like growth factor 2 mRNA-binding protein 1 OS=Homo sapiens OX=9606 GN=IGF2BP1					258.6	79.8	364.8	96.9
C9IZL7	Non-POU domain-containing octamer-binding protein (Fragment) OS=Homo sapiens OX=9606 GN=NONO PE=1 SV=1	55.1	39.7	28.2	29.9	151.7	74.3	303.2	117.9
K7EKY0	Interleukin enhancer-binding factor 3 (Fragment) OS=Homo sapiens OX=9606 GN=ILF3 PE=1 SV=1					450.2	36.6	248.2	65
Q04446	1,4-alpha-glucan-branching enzyme OS=Homo sapiens OX=9606 GN=GBE1 PE=1 SV=3	72.9	93.8	110.3	106.1	118.1	72.1	110.8	116.1
F8VV13	Mucin-like protein 1 OS=Homo sapiens OX=9606 GN=MUCL1 PE=1 SV=1	4.1	6.6		13.6	45.1	722.7	6.2	1.8
I3L3R2	Actin, cytoplasmic 2 (Fragment) OS=Homo sapiens OX=9606 GN=ACTG1 PE=1 SV=1	41.1	32.4	173.4	181.8	19.3	64	90.8	197.3
H0Y4R1	Inosine-5'-monophosphate dehydrogenase 2 (Fragment) OS=Homo sapiens OX=9606 GN=IMPDH2 PE=1 SV=1	144.3	124.9	73.2	98.7	59.3	126	114.3	59.2
P18754	Regulator of chromosome condensation OS=Homo sapiens OX=9606 GN=RCC1 PE=1 SV=1	162.1	80.5	74.8	112.2	52.2	140.1	122.3	55.9
Q15019	Septin-2 OS=Homo sapiens OX=9606 GN=SEPT2 PE=1 SV=1	138.4	75.5	92.9	86	68	95.1	192.5	51.6
G3V5V7	Heterogeneous nuclear ribonucleoproteins C1/C2 (Fragment) OS=Homo sapiens OX=9606 GN=HNRNPC PE=1 SV=1	66.6	69.2	65.8	68.6	132	95.5	195.7	106.5
P25311	Zinc-alpha-2-glycoprotein OS=Homo sapiens OX=9606 GN=AZGP1 PE=1 SV=2	38.2	44.2	18	28.4	24.6	16.3	32.3	598
P31942-3	Isoform 3 of Heterogeneous nuclear ribonucleoprotein H3 OS=Homo sapiens OX=9606 GN=HNRNPH3					114.2	203.1	199	283.7
O15371	Eukaryotic translation initiation factor 3 subunit D OS=Homo sapiens OX=9606 GN=EIF3D PE=1 SV=1	41	75.9	219.2	138.3	79.5	31.7	65.6	148.8
P02768	Serum albumin OS=Homo sapiens OX=9606 GN=ALB PE=1 SV=2	25.5	8.3		20.5		7.7	18	720
Q96I24-2	Isoform 2 of Far upstream element-binding protein 3 OS=Homo sapiens OX=9606 GN=FUBP3	14.4		20.9	34	33.6	249.2	65.8	382
P08238	Heat shock protein HSP 90-beta OS=Homo sapiens OX=9606 GN=HSP90AB1 PE=1 SV=4	119.8	92.1	123.8	125.2	84.2	78.4	85.6	90.9
P14923	Junction plakoglobin OS=Homo sapiens OX=9606 GN=JUP PE=1 SV=3	143.4	66	55.1	120.8	163.3	90	121.9	39.5
M0R2D3	Tubulin beta-4A chain (Fragment) OS=Homo sapiens OX=9606 GN=TUBB4A PE=1 SV=1	95.8	83.2	105.4	100.9	78.9	80.5	174.2	81.1
P35573	Glycogen debranching enzyme OS=Homo sapiens OX=9606 GN=AGL PE=1 SV=3	40.8	74.5	56.1	72	99.5	71.4	160.3	225.5
H0YFX9	Histone H2A (Fragment) OS=Homo sapiens OX=9606 GN=H2AFJ PE=1 SV=1	84.6	68.6	69.5	63.3	123.7	119.5	46.6	224.1
Q01469	Fatty acid-binding protein, epidermal OS=Homo sapiens OX=9606 GN=FABP5 PE=1 SV=3	537.3	10.6	9.9	28.3	13.6	12.1	45.8	142.5
P81605	Dermcidin OS=Homo sapiens OX=9606 GN=DCD PE=1 SV=2	120.6	86.1	65	127.1	55	60.7	225	60.5
H0YBG7	Heterogeneous nuclear ribonucleoprotein H (Fragment) OS=Homo sapiens OX=9606 GN=HNRNPH1 PE=1 SV=1	1.7		2.7	4.9	53.6	216.5	159.4	361.2
A0A1W2PS48	RuvB-like helicase OS=Homo sapiens OX=9606 GN=RUVBL2 PE=1 SV=1	171	139.3	121.5	103.1	43.5	125.3	56.7	39.4
P26599	Polypyrimidine tract-binding protein 1 OS=Homo sapiens OX=9606 GN=PTBP1 PE=1 SV=1	2.7				171.4	115.7	367.2	143
K7ERY7	60S ribosomal protein L27 OS=Homo sapiens OX=9606 GN=RPL27 PE=1 SV=1	116.8		93.8	90.7	82.1	53.9	147.6	215.1
Q9Y265	RuvB-like 1 OS=Homo sapiens OX=9606 GN=RUVBL1 PE=1 SV=1	120.8	113.7	123.5	101.7	86.9	100.6	98.1	54.8
P19793-2	Isoform 2 of Retinoic acid receptor RXR-alpha OS=Homo sapiens OX=9606 GN=RXRA	142.8	103.1	140	84.2	76.4	101.7	79.5	72.1
Q8IUE6	Histone H2A type 2-B OS=Homo sapiens OX=9606 GN=HIST2H2AB PE=1 SV=3	74.6	60.4	55.8	65.8	59.9	106.8	128	248.7
P05164-3	Isoform H7 of Myeloperoxidase OS=Homo sapiens OX=9606 GN=MPO								800
P52272-2	Isoform 2 of Heterogeneous nuclear ribonucleoprotein M OS=Homo sapiens OX=9606 GN=HNRNPM	71.9	68.4	67.7	54.4	144.6	69.4	207.5	116.2
F8VQQ4	Tubulin alpha chain (Fragment) OS=Homo sapiens OX=9606 GN=TUBA1A PE=1 SV=1	93.9	82.4	97.6	92.6	111.5	108.7	116.5	96.8
Q8N257	Histone H2B type 3-B OS=Homo sapiens OX=9606 GN=HIST3H2BB PE=1 SV=3	60.2	46.6	44.8	48.7	38.6	68.4	105.3	387.3
P23246	Splicing factor, proline- and glutamine-rich OS=Homo sapiens OX=9606 GN=SFPQ PE=1 SV=2	109.2				81.9	192.2	218.5	198.1
Q92599-2	Isoform 2 of Septin-8 OS=Homo sapiens OX=9606 GN=SEPT8	111.3	107.6	132.2	95.5	56.2	104.1	136.8	56.3
H3BNC1	RNA-binding motif protein, X chromosome OS=Homo sapiens OX=9606 GN=RBMX PE=1 SV=1	7.5	4	5.7	10.8	241.5	67.7	393.8	69.1
P04406	Glyceraldehyde-3-phosphate dehydrogenase OS=Homo sapiens OX=9606 GN=GAPDH PE=1 SV=3	132.1	26.3	75.5	89	121.4	77.7	176.6	101.2
A0A087X2D0	Serine/arginine-rich-splicing factor 3 OS=Homo sapiens OX=9606 GN=SRSF3 PE=1 SV=1				57.4	326.5	66.4	316.4	33.3
O95968	Secretoglobin family 1D member 1 OS=Homo sapiens OX=9606 GN=SCGB1D1 PE=1 SV=1								800
P19338	Nucleolin OS=Homo sapiens OX=9606 GN=NCL PE=1 SV=3	119.4	62.2	87.1	96	81.2	106.4	174.7	72.9
P14678	Small nuclear ribonucleoprotein-associated proteins B and B' OS=Homo sapiens OX=9606 GN=SNRPB PE=1 SV=2	80.1	91	119.6	138	115.7	92.6	101.4	61.6
Q08211	ATP-dependent RNA helicase A OS=Homo sapiens OX=9606 GN=DHX9 PE=1 SV=4			38.9	32.4	479	69.8	93	86.9
H0YA55	Serum albumin (Fragment) OS=Homo sapiens OX=9606 GN=ALB PE=1 SV=1	32.7	11.6		28.7		10.8	25.1	691.1
Q562R1	Beta-actin-like protein 2 OS=Homo sapiens OX=9606 GN=ACTBL2 PE=1 SV=2	44.2	35.2	183.9	186.5	23.6	40.5	162.7	123.6
P08311	Cathepsin G OS=Homo sapiens OX=9606 GN=CTSG PE=1 SV=2								800
F5H1F2	Septin-10 (Fragment) OS=Homo sapiens OX=9606 GN=SEPT10 PE=1 SV=1	122.7	119.9	105.9	89.8	56.6	100.9	141.5	62.8
P62805	Histone H4 OS=Homo sapiens OX=9606 GN=HIST1H4A PE=1 SV=2	92.8	92.8	91.2	98.4	79.3	98.3	190.3	56.8
M0QX76	40S ribosomal protein S16 (Fragment) OS=Homo sapiens OX=9606 GN=RPS16 PE=1 SV=1	62	45.1	113.2	115.4	100.7	116.1	177.9	69.5
Q9NXV6	CDKN2A-interacting protein OS=Homo sapiens OX=9606 GN=CDKN2AIP PE=1 SV=3					96.3	168.2	172.4	363.1
Q9H0D6-2	Isoform 2 of 5'-3' exoribonuclease 2 OS=Homo sapiens OX=9606 GN=XRN2					93.5	156.8	108.8	441
H0Y4Q3	Ran GTPase-activating protein 1 (Fragment) OS=Homo sapiens OX=9606 GN=RANGAP1 PE=1 SV=1	136.9	87.8	89.3	134.4	69.3	64.3	97	121.2
H7C310	Septin-2 (Fragment) OS=Homo sapiens OX=9606 GN=SEPT2 PE=1 SV=1	128.7	86.8	93.3	87.8	60.8	99	190.8	52.7
Q9UKA9-3	Isoform 3 of Polypyrimidine tract-binding protein 2 OS=Homo sapiens OX=9606 GN=PTBP2					163.7	154.7	309	172.5
H0YCJ7	40S ribosomal protein S3 (Fragment) OS=Homo sapiens OX=9606 GN=RPS3 PE=1 SV=1	110.6	41.5	77.8	135.6	92	83.5	193.6	65.4
Q9UHD8-2	Isoform 2 of Septin-9 OS=Homo sapiens OX=9606 GN=SEPT9	161	116.4	74.8	58.8	79.9	88.5	100.9	119.7
Q9Y6M1	Insulin-like growth factor 2 mRNA-binding protein 2 OS=Homo sapiens OX=9606 GN=IGF2BP2 PE=1 SV=2					124.5	124.1	350.1	201.3
B4DNK4	Pyruvate kinase OS=Homo sapiens OX=9606 GN=PKM PE=1 SV=1	126.8	112.3	93.9	83	96.8	106.5	110.8	69.8
S4R457	Heterogeneous nuclear ribonucleoprotein K OS=Homo sapiens OX=9606 GN=HNRNPK PE=1 SV=1	173.9	127.8	51.7	53.3	122.1	79.9	105.4	85.9
Q05639	Elongation factor 1-alpha 2 OS=Homo sapiens OX=9606 GN=EEF1A2 PE=1 SV=1	152.2	104	96.8	91.8	61.8	107.9	130	55.6
A0A075B6E2	40S ribosomal protein S19 OS=Homo sapiens OX=9606 GN=RPS19 PE=1 SV=1	66.4	40.9	141.3	161.3	62.9	167.3	117.1	42.8
K7EJU1	Glial fibrillary acidic protein (Fragment) OS=Homo sapiens OX=9606 GN=GFAP PE=1 SV=1	122.4	115.9	58.1	59.5	52.2	36.8	285.6	69.6
J3QT28	Mitotic checkpoint protein BUB3 (Fragment) OS=Homo sapiens OX=9606 GN=BUB3 PE=1 SV=1	81.9	75.3	93.3	114.3	95.3	88.9	170.1	80.9
A0A1W2PPE9	Heterogeneous nuclear ribonucleoprotein U (Fragment) OS=Homo sapiens OX=9606 GN=HNRNPU PE=1 SV=1	7.7	4.8	2.5	3	145.5	135.8	274.3	226.3
P35249	Replication factor C subunit 4 OS=Homo sapiens OX=9606 GN=RFC4 PE=1 SV=2	86	88.9	100.1	122.2	64.8	66.3	182.2	89.5
P78344-2	Isoform 2 of Eukaryotic translation initiation factor 4 gamma 2 OS=Homo sapiens OX=9606 GN=EIF4G2	67	95.1	106.6	64.9	108.2	93.5	132.3	132.3
Q9BXP5	Serrate RNA effector molecule homolog OS=Homo sapiens OX=9606 GN=SRRT PE=1 SV=1					285.2	47.4	363.5	103.8
A0A0G2JKR7	Retinoic acid receptor RXR-beta OS=Homo sapiens OX=9606 GN=RXRB PE=1 SV=1	117.5	79.5	101.6	95.8	79.9	77.9	136.6	111.2
P09651	Heterogeneous nuclear ribonucleoprotein A1 OS=Homo sapiens OX=9606 GN=HNRNPA1 PE=1 SV=5				5	96.8	293.8	240.9	163.5
P31942-4	Isoform 4 of Heterogeneous nuclear ribonucleoprotein H3 OS=Homo sapiens OX=9606 GN=HNRNPH3					107.2	205.4	168.9	318.6
Q71UI9-4	Isoform 4 of Histone H2A.V OS=Homo sapiens OX=9606 GN=H2AFV	106.3	86.1	87.2	79.5	155.4	150.1	58.5	76.9
Q96PK6	RNA-binding protein 14 OS=Homo sapiens OX=9606 GN=RBM14 PE=1 SV=2	13.6					182.9		603.5
P78347-2	Isoform 2 of General transcription factor II-I OS=Homo sapiens OX=9606 GN=GTF2I	157	95.5	86.7	105.7	78.5	62.8	134.1	79.7
Q08554	Desmocollin-1 OS=Homo sapiens OX=9606 GN=DSC1 PE=1 SV=2	225.1	44.9	35.4	27.1	104.5	49.7	34.9	278.3
Q8WXF1-2	Isoform 2 of Paraspeckle component 1 OS=Homo sapiens OX=9606 GN=PSPC1					298.9	83.6	135	282.5
P59665	Neutrophil defensin 1 OS=Homo sapiens OX=9606 GN=DEFA1 PE=1 SV=1	207.4	78.7	68	170.1	41	107.3	60	67.6
Q9BRJ7	Tudor-interacting repair regulator protein OS=Homo sapiens OX=9606 GN=NUDT16L1 PE=1 SV=1	42.7			50.7	65.3	339.9	46.9	254.5
P35221	Catenin alpha-1 OS=Homo sapiens OX=9606 GN=CTNNA1 PE=1 SV=1	135.3	62.6	61.3	46.1	122	142.2	155.6	74.7
K7EIS0	Tubulin gamma chain (Fragment) OS=Homo sapiens OX=9606 GN=TUBG1 PE=1 SV=1	107.8	51.8	122	130.2	65.4	108.8	129.5	84.6
Q99832	T-complex protein 1 subunit eta OS=Homo sapiens OX=9606 GN=CCT7 PE=1 SV=2	158.7	69.2	113.4	161	81.9	70.8	79.6	65.4
P61353	60S ribosomal protein L27 OS=Homo sapiens OX=9606 GN=RPL27 PE=1 SV=2	116.8		93.8	90.7	82.1	53.9	147.6	215.1
P78371-2	Isoform 2 of T-complex protein 1 subunit beta OS=Homo sapiens OX=9606 GN=CCT2	39.9	99.2	119	114.4	109.7	131.6	172.1	14.2
Q96P63	Serpin B12 OS=Homo sapiens OX=9606 GN=SERPINB12 PE=1 SV=1	149.6	102.2	69.6	66.7	130.7	95.9	116.7	68.7
P0CG12	Chromosome transmission fidelity protein 8 homolog isoform 2 OS=Homo sapiens OX=9606 GN=CHTF8 PE=1 SV=1	18.4	16.9	10.7	16.2	60.9	246.6	170	260.3
F5H7C1	Basic salivary proline-rich protein 3 OS=Homo sapiens OX=9606 GN=PRB3 PE=1 SV=2	236.1				3.6			560.3
Q60FE5	Filamin-A OS=Homo sapiens OX=9606 GN=FLNA PE=1 SV=1	72.9	60.2	144.3	111.1	119.6	42.6	95	154.3
A0A286YES1	Immunoglobulin heavy constant gamma 3 (Fragment) OS=Homo sapiens OX=9606 GN=IGHG3 PE=1 SV=1	78.6	25.9	13.4	48	75	36.3	257	265.7
A0A0A0MRA5	Heterogeneous nuclear ribonucleoprotein U-like protein 1 OS=Homo sapiens OX=9606 GN=HNRNPUL1 PE=1 SV=1					110	180.3	134.3	375.3
K7ERM6	Interleukin enhancer-binding factor 3 (Fragment) OS=Homo sapiens OX=9606 GN=ILF3 PE=1 SV=8	11.5	62.1	9.4	57.6	183.6	72.7	33.4	369.7
A0A0U1RQJ0	Probable ATP-dependent RNA helicase DDX17 (Fragment) OS=Homo sapiens OX=9606 GN=DDX17 PE=1 SV=1					253.6	121.3	257.8	167.3
Q9NQH7-5	Isoform 5 of Probable Xaa-Pro aminopeptidase 3 OS=Homo sapiens OX=9606 GN=XPNPEP3	157	95.1	100.8	101.6	79.9	49.4	125.9	90.4
D6RD18	Heterogeneous nuclear ribonucleoprotein A/B OS=Homo sapiens OX=9606 GN=HNRNPAB PE=1 SV=1					77.2	391.7	46.8	284.2
H0YJJ3	Probable RNA-binding protein 23 (Fragment) OS=Homo sapiens OX=9606 GN=RBM23 PE=1 SV=1	65.2	74.6	140.6	169.6	68.3	53.7	180.5	47.6
A0A087WUK2	Heterogeneous nuclear ribonucleoprotein D-like OS=Homo sapiens OX=9606 GN=HNRNPDL PE=1 SV=1	50.4	56.8	26.9	30.8	112.8	209.6	84.4	228.4
P47929	Galectin-7 OS=Homo sapiens OX=9606 GN=LGALS7 PE=1 SV=2	163.2			38.7	317.6	47.1	40.3	193.1
H7C013	Serum albumin (Fragment) OS=Homo sapiens OX=9606 GN=ALB PE=1 SV=1	37.1							762.9
A0A087WVW9	Ubiquitin carboxyl-terminal hydrolase 17-like protein 17 OS=Homo sapiens OX=9606 GN=USP17L17 PE=3 SV=1	129.6	125.7	63.4	65	41.4	31.8	302.9	40.1
Q00610	Clathrin heavy chain 1 OS=Homo sapiens OX=9606 GN=CLTC PE=1 SV=5	37.7	43.3	140.1	333.1				245.8
P06703	Protein S100-A6 OS=Homo sapiens OX=9606 GN=S100A6 PE=1 SV=1				62.5				737.5
O75688-3	Isoform Beta-X of Protein phosphatase 1B OS=Homo sapiens OX=9606 GN=PPM1B	31.1	32.3			69.3	262	171.5	233.8
Q6PIY7-2	Isoform 2 of Poly(A) RNA polymerase GLD2 OS=Homo sapiens OX=9606 GN=PAPD4							223.3	576.7
P05109	Protein S100-A8 OS=Homo sapiens OX=9606 GN=S100A8 PE=1 SV=1	109.4			36.7			52.7	601.2
cRAP015	Beta-casein OS=Bos taurus GN=CSN2 PE=1 SV=2	131	82.9	77.1	75.8	113.5	72.3	123	124.4
H0YBU9	RNA-binding protein with multiple-splicing (Fragment) OS=Homo sapiens OX=9606 GN=RBPMS PE=1 SV=1						490.4		309.6
P06702	Protein S100-A9 OS=Homo sapiens OX=9606 GN=S100A9 PE=1 SV=1	61.1	24.7	18	34.8	22.2	26.9	44	568.3
C9JAB2	Serine/arginine-rich-splicing factor 7 OS=Homo sapiens OX=9606 GN=SRSF7 PE=1 SV=1				135	218.6	156.2	211.9	78.4
Q9NR56	Muscleblind-like protein 1 OS=Homo sapiens OX=9606 GN=MBNL1 PE=1 SV=2					17.5	214.5	216.8	351.2
Q8WX92	Negative elongation factor B OS=Homo sapiens OX=9606 GN=NELFB PE=1 SV=1		154.3	227.6	164.3	28.2	46.6	137.8	41.2
Q8N257	Histone H2B type 3-B OS=Homo sapiens OX=9606 GN=HIST3H2BB PE=1 SV=3	60.2	46.6	44.8	48.7	38.6	68.4	105.3	387.3
P55795	Heterogeneous nuclear ribonucleoprotein H2 OS=Homo sapiens OX=9606 GN=HNRNPH2 PE=1 SV=1	1.7		2.7	4.9	53.6	216.5	159.4	361.2
P05387	60S acidic ribosomal protein P2 OS=Homo sapiens OX=9606 GN=RPLP2 PE=1 SV=1	88.8	58	90.5	221.3	56.6	89.8	195
O43809	Cleavage and polyadenylation specificity factor subunit 5 OS=Homo sapiens OX=9606 GN=NUDT21 PE=1 SV=1	70.4	34.8	121.2	157.4	101.2	66.8	216.1	32.1
P62318	Small nuclear ribonucleoprotein Sm D3 OS=Homo sapiens OX=9606 GN=SNRPD3 PE=1 SV=1	108.8	30.4	106.8	154.5	51.8	87.3	204.9	55.5
